# Supplementary material for: Phenotypic and Genotypic Characterization of a Highly Virulent Erysipelothrix rhusiopathiae Strain
Source: Transbound Emerg Dis. 2024 Jul 26;2024:5401707. doi: 10.1155/2024/5401707 (PMC12017102; doi:10.1155/2024/5401707)
Supplement: Supplementary 2 — Sheet 1: nucleotide BLSAT analysis of the 16S rRNA amplified from the ML101 genome. [file 5401707.f2.txt]

Select for downloading or viewing reports	Description	Scientific Name	Max Score	Total Score	Query Cover	E value	Per. Ident	Acc. Len	Accession
Select seq MT163391.1	Erysipelothrix rhusiopathiae strain YN19071 16S ribosomal RNA gene, partial sequence	Erysipelothrix rhusiopathiae	1644	1644	1	0	99.89%	1402	MT163391.1
Select seq MK069555.1	Erysipelothrix rhusiopathiae strain M17-214 16S ribosomal RNA gene, partial sequence	Erysipelothrix rhusiopathiae	1644	1644	1	0	99.89%	1417	MK069555.1
Select seq LR134439.1	Erysipelothrix rhusiopathiae strain NCTC8163 genome assembly, chromosome: 1	Erysipelothrix rhusiopathiae	1644	15783	1	0	99.89%	1770411	LR134439.1
Select seq CP017116.1	Erysipelothrix rhusiopathiae strain WH13013, complete genome	Erysipelothrix rhusiopathiae	1644	8223	1	0	99.89%	1778058	CP017116.1
Select seq OQ931241.1	Uncultured Erysipelothrix sp. clone 1 16S ribosomal RNA gene, partial sequence	uncultured Erysipelothrix sp.	1644	1644	1	0	99.89%	1095	OQ931241.1
Select seq CP014861.1	Erysipelothrix rhusiopathiae strain GXBY-1, complete genome	Erysipelothrix rhusiopathiae	1644	14779	1	0	99.89%	1876490	CP014861.1
Select seq KP299155.1	Erysipelothrix rhusiopathiae strain CD14.2 16S ribosomal RNA gene, partial sequence	Erysipelothrix rhusiopathiae	1644	1644	1	0	99.89%	1355	KP299155.1
Select seq KP299154.1	Erysipelothrix rhusiopathiae strain WC14.1 16S ribosomal RNA gene, partial sequence	Erysipelothrix rhusiopathiae	1644	1644	1	0	99.89%	1364	KP299154.1
Select seq KP299153.1	Erysipelothrix rhusiopathiae strain WC13.6 16S ribosomal RNA gene, partial sequence	Erysipelothrix rhusiopathiae	1644	1644	1	0	99.89%	1359	KP299153.1
Select seq KP299152.1	Erysipelothrix rhusiopathiae strain QY13.1 16S ribosomal RNA gene, partial sequence	Erysipelothrix rhusiopathiae	1644	1644	1	0	99.89%	1346	KP299152.1
Select seq KP299148.1	Erysipelothrix rhusiopathiae strain CD13.2 16S ribosomal RNA gene, partial sequence	Erysipelothrix rhusiopathiae	1644	1644	1	0	99.89%	1365	KP299148.1
Select seq KP299146.1	Erysipelothrix rhusiopathiae strain CD13.4 16S ribosomal RNA gene, partial sequence	Erysipelothrix rhusiopathiae	1644	1644	1	0	99.89%	1365	KP299146.1
Select seq KP299145.1	Erysipelothrix rhusiopathiae strain CD13.3 16S ribosomal RNA gene, partial sequence	Erysipelothrix rhusiopathiae	1644	1644	1	0	99.89%	1363	KP299145.1
Select seq KP063150.1	Erysipelothrix rhusiopathiae strain Er.GXGG-1 16S ribosomal RNA gene, partial sequence	Erysipelothrix rhusiopathiae	1644	1644	1	0	99.89%	1309	KP063150.1
Select seq KP063149.1	Erysipelothrix rhusiopathiae strain Er.GXBY-1 16S ribosomal RNA gene, partial sequence	Erysipelothrix rhusiopathiae	1644	1644	1	0	99.89%	1311	KP063149.1
Select seq OP286993.1	Erysipelothrix rhusiopathiae strain 6640-20-OR 16S ribosomal RNA gene, partial sequence; 16S-23S ribosomal RNA intergenic spacer, complete sequence; and 23S ribosomal RNA gene, partial sequence	Erysipelothrix rhusiopathiae	1644	1644	1	0	99.89%	1826	OP286993.1
Select seq CP098031.1	Erysipelothrix rhusiopathiae strain 319078 chromosome, complete genome	Erysipelothrix rhusiopathiae	1644	11512	1	0	99.89%	1780614	CP098031.1
Select seq CP005079.1	Erysipelothrix rhusiopathiae SY1027, complete genome	Erysipelothrix rhusiopathiae SY1027	1644	4928	1	0	99.89%	1752910	CP005079.1
Select seq KF811052.1	Erysipelothrix rhusiopathiae strain ZYL 16S ribosomal RNA gene, partial sequence	Erysipelothrix rhusiopathiae	1644	1644	1	0	99.89%	1531	KF811052.1
Select seq KC660999.1	Erysipelothrix rhusiopathiae strain NX12.7 16S ribosomal RNA gene, partial sequence	Erysipelothrix rhusiopathiae	1644	1644	1	0	99.89%	1348	KC660999.1
Select seq KC660996.1	Erysipelothrix rhusiopathiae strain CS12.4 16S ribosomal RNA gene, partial sequence	Erysipelothrix rhusiopathiae	1644	1644	1	0	99.89%	1347	KC660996.1
Select seq KC660995.1	Erysipelothrix rhusiopathiae strain ZZ12.3 16S ribosomal RNA gene, partial sequence	Erysipelothrix rhusiopathiae	1644	1644	1	0	99.89%	1346	KC660995.1
Select seq KC660994.1	Erysipelothrix rhusiopathiae strain YZ12.2 16S ribosomal RNA gene, partial sequence	Erysipelothrix rhusiopathiae	1644	1644	1	0	99.89%	1344	KC660994.1
Select seq KC660993.1	Erysipelothrix rhusiopathiae strain YZ12.1 16S ribosomal RNA gene, partial sequence	Erysipelothrix rhusiopathiae	1644	1644	1	0	99.89%	1345	KC660993.1
Select seq JQ739693.1	Erysipelothrix sp. T127_5 16S ribosomal RNA gene, partial sequence	Erysipelothrix sp. T127_5	1644	1644	1	0	99.89%	1414	JQ739693.1
Select seq JQ798989.1	Uncultured Erysipelothrix sp. clone CTL-26 16S ribosomal RNA gene, partial sequence	uncultured Erysipelothrix sp.	1644	1644	1	0	99.89%	1416	JQ798989.1
Select seq AP012027.1	Erysipelothrix rhusiopathiae str. Fujisawa DNA, complete genome	Erysipelothrix rhusiopathiae str. Fujisawa	1644	11512	1	0	99.89%	1787941	AP012027.1
Select seq EU188793.1	Erysipelothrix rhusiopathiae 16S ribosomal RNA gene, partial sequence	Erysipelothrix rhusiopathiae	1644	1644	1	0	99.89%	1401	EU188793.1
Select seq EF494748.1	Erysipelothrix sp. Chiba9393 16S ribosomal RNA gene, partial sequence	Erysipelothrix sp. Chiba9393	1644	1644	1	0	99.89%	1496	EF494748.1
Select seq EF050038.1	Erysipelothrix rhusiopathiae strain B 3950/81 16S ribosomal RNA gene, partial sequence	Erysipelothrix rhusiopathiae	1644	1644	1	0	99.89%	1443	EF050038.1
Select seq AB055905.1	Erysipelothrix rhusiopathiae gene for 16S rRNA, 16S-23S rRNA spacer region, strain:ATCC 19414	Erysipelothrix rhusiopathiae	1644	1644	1	0	99.89%	1594	AB055905.1
Select seq NR_040837.1	Erysipelothrix rhusiopathiae strain ATCC 19414 16S ribosomal RNA, partial sequence	Erysipelothrix rhusiopathiae	1644	1644	1	0	99.89%	1497	NR_040837.1
Select seq KP299149.1	Erysipelothrix rhusiopathiae strain LY13.5 16S ribosomal RNA gene, partial sequence	Erysipelothrix rhusiopathiae	1640	1640	1	0	99.78%	1359	KP299149.1
Select seq KP299147.1	Erysipelothrix rhusiopathiae strain CL14.2 16S ribosomal RNA gene, partial sequence	Erysipelothrix rhusiopathiae	1640	1640	1	0	99.78%	1353	KP299147.1
Select seq CP034234.1	Erysipelothrix piscisicarius strain 15TAL0474 chromosome, complete genome	Erysipelothrix piscisicarius	1639	4754	1	0	99.78%	1722938	CP034234.1
Select seq KP299151.1	Erysipelothrix rhusiopathiae strain QY12.9 16S ribosomal RNA gene, partial sequence	Erysipelothrix rhusiopathiae	1639	1639	1	0	99.78%	1348	KP299151.1
Select seq KP299150.1	Erysipelothrix rhusiopathiae strain QY12.8 16S ribosomal RNA gene, partial sequence	Erysipelothrix rhusiopathiae	1639	1639	1	0	99.78%	1355	KP299150.1
Select seq KP063151.1	Erysipelothrix rhusiopathiae strain Er.GXLC-1 16S ribosomal RNA gene, partial sequence	Erysipelothrix rhusiopathiae	1639	1639	1	0	99.78%	1393	KP063151.1
Select seq KP017599.1	Erysipelotrichales bacterium Er.GXBM-1 16S ribosomal RNA gene, partial sequence	Erysipelotrichales bacterium Er.GXBM-1	1639	1639	1	0	99.78%	1392	KP017599.1
Select seq CP096542.1	Erysipelothrix sp. Poltava chromosome, complete genome	Erysipelothrix sp. Poltava	1639	6534	1	0	99.78%	1794858	CP096542.1
Select seq NR_170394.1	Erysipelothrix piscisicarius strain 15TAL0474 16S ribosomal RNA, complete sequence	Erysipelothrix piscisicarius	1639	1639	1	0	99.78%	1537	NR_170394.1
Select seq CP033601.1	Erysipelothrix rhusiopathiae strain KC-Sb-R1 chromosome, complete genome	Erysipelothrix rhusiopathiae	1633	11434	1	0	99.66%	1771674	CP033601.1
Select seq MH718800.1	Erysipelothrix rhusiopathiae strain KC-Sb-R1 16S ribosomal RNA gene, partial sequence	Erysipelothrix rhusiopathiae	1633	1633	1	0	99.66%	1472	MH718800.1
Select seq OQ355811.1	Erysipelothrix sp. A18Y020d 16S ribosomal RNA gene, partial sequence	Erysipelothrix sp. A18Y020d	1633	1633	1	0	99.66%	1539	OQ355811.1
Select seq OW659496.1	Erysipelothrix sp. A18Y020d genome assembly, chromosome: 1	Erysipelothrix sp. A18Y020d	1633	11434	1	0	99.66%	1908712	OW659496.1
Select seq OW659477.1	Erysipelothrix sp. A18Y020d isolate A18Y016a genome assembly, chromosome: 1	Erysipelothrix sp. A18Y020d	1633	11375	1	0	99.66%	1910750	OW659477.1
Select seq EF050040.1	Erysipelothrix rhusiopathiae strain B 470/87 16S ribosomal RNA gene, partial sequence	Erysipelothrix rhusiopathiae	1633	1633	1	0	99.66%	1443	EF050040.1
Select seq DQ462571.1	Erysipelothrix muris 16S ribosomal RNA, partial sequence	Erysipelothrix muris	1633	1633	1	0	99.66%	1491	DQ462571.1
Select seq M23728.1	E.rhusiopathiae 16S ribosomal RNA small subunit	Erysipelothrix rhusiopathiae	1633	1633	1	0	99.55%	1487	M23728.1
Select seq NR_040871.1	Erysipelothrix tonsillarum DSM 14972 16S ribosomal RNA, partial sequence	Erysipelothrix tonsillarum DSM 14972	1628	1628	1	0	99.55%	1479	NR_040871.1
Select seq HM569359.1	Erysipelothrix tonsillarum strain JPB251209S 16S ribosomal RNA gene, partial sequence	Erysipelothrix tonsillarum	1628	1628	1	0	99.55%	1498	HM569359.1
Select seq NR_113036.1	Erysipelothrix tonsillarum DSM 14972 strain JCM 8533 16S ribosomal RNA, partial sequence	Erysipelothrix tonsillarum DSM 14972	1628	1628	1	0	99.55%	1500	NR_113036.1
Select seq EF050041.1	Erysipelothrix sp. 'B 2344/87' 16S ribosomal RNA gene, partial sequence	Erysipelothrix sp. 'B 2344/87'	1628	1628	1	0	99.55%	1443	EF050041.1
Select seq AB055906.1	Erysipelothrix tonsillarum gene for 16S rRNA, 16S-23S rRNA spacer region, strain:ATCC 43339	Erysipelothrix tonsillarum DSM 14972	1628	1628	1	0	99.55%	1594	AB055906.1
Select seq AB034201.1	Erysipelothrix tonsillarum gene for 16S rRNA, partial sequence	Erysipelothrix tonsillarum	1628	1628	1	0	99.55%	1497	AB034201.1
Select seq MK079351.1	Erysipelothrix sp. isolate 18-431-19 16S ribosomal RNA gene, partial sequence	Erysipelothrix sp.	1616	1616	0.99	0	99.55%	1049	MK079351.1
Select seq MK079350.1	Erysipelothrix sp. isolate 18-434-9 16S ribosomal RNA gene, partial sequence	Erysipelothrix sp.	1616	1616	0.99	0	99.55%	1049	MK079350.1
Select seq NR_170392.1	Erysipelothrix piscisicarius strain 15TAL0474 16S ribosomal RNA, complete sequence	Erysipelothrix piscisicarius	1581	1581	1	0	98.77%	1532	NR_170392.1
Select seq MT808878.1	Erysipelothrix rhusiopathiae strain M0681 16S ribosomal RNA gene, partial sequence	Erysipelothrix rhusiopathiae	1539	1539	0.99	0	97.76%	1465	MT808878.1
Select seq MT808796.1	Erysipelothrix rhusiopathiae strain M0163 16S ribosomal RNA gene, partial sequence	Erysipelothrix rhusiopathiae	1539	1539	0.99	0	97.76%	1466	MT808796.1
Select seq OK642290.1	Erysipelothrix rhusiopathiae strain M0681 16S ribosomal RNA gene, partial sequence	Erysipelothrix rhusiopathiae	1539	1539	0.99	0	97.76%	1356	OK642290.1
Select seq NR_170393.1	Erysipelothrix piscisicarius strain 15TAL0474 16S ribosomal RNA, complete sequence	Erysipelothrix piscisicarius	1533	1533	1	0	97.98%	1516	NR_170393.1
Select seq CP049860.1	Erysipelothrix sp. HDW6B chromosome, complete genome	Erysipelothrix sp. HDW6B	1531	12255	0.99	0	97.65%	2255181	CP049860.1
Select seq MN933918.1	Erysipelothrix sp. strain zg-958 16S ribosomal RNA gene, partial sequence	Erysipelothrix sp.	1531	1531	0.99	0	97.65%	1501	MN933918.1
Select seq MN099402.1	Erysipelothrix sp. strain HDW6B 16S ribosomal RNA gene, partial sequence	Erysipelothrix sp.	1531	1531	0.99	0	97.65%	1459	MN099402.1
Select seq ON024320.1	Erysipelothrix sp. strain E673c_KL 16S ribosomal RNA gene, partial sequence	Erysipelothrix sp.	1531	1531	0.99	0	97.65%	1451	ON024320.1
Select seq ON024319.1	Erysipelothrix sp. strain VA92-K48 16S ribosomal RNA gene, partial sequence	Erysipelothrix aquatica	1531	1531	0.99	0	97.65%	1402	ON024319.1
Select seq ON024317.1	Erysipelothrix sp. strain D16-1007-1-1-1 16S ribosomal RNA gene, partial sequence	Erysipelothrix anatis	1531	1531	0.99	0	97.65%	1398	ON024317.1
Select seq ON024316.1	Erysipelothrix sp. strain D14-1188-2-1-2 16S ribosomal RNA gene, partial sequence	Erysipelothrix anatis	1531	1531	0.99	0	97.65%	1383	ON024316.1
Select seq JQ798990.1	Uncultured Erysipelothrix sp. clone CTL-27 16S ribosomal RNA gene, partial sequence	uncultured Erysipelothrix sp.	1531	1531	0.99	0	97.65%	1354	JQ798990.1
Select seq EF494749.1	Erysipelothrix sp. Oita0548 16S ribosomal RNA gene, partial sequence	Erysipelothrix sp. Oita0548	1531	1531	0.99	0	97.65%	1494	EF494749.1
Select seq NR_181936.1	Erysipelothrix anatis strain D17_0559-3-2-1 16S ribosomal RNA, partial sequence	Erysipelothrix anatis	1526	1526	0.99	0	97.54%	1371	NR_181936.1
Select seq ON024318.1	Erysipelothrix sp. strain D16-1577-8-2-2 16S ribosomal RNA gene, partial sequence	Erysipelothrix anatis	1526	1526	0.99	0	97.54%	1370	ON024318.1
Select seq ON024315.1	Erysipelothrix sp. strain D17-0559-3-2-1 16S ribosomal RNA gene, partial sequence	Erysipelothrix anatis	1526	1526	0.99	0	97.54%	1371	ON024315.1
Select seq CP060715.1	Erysipelothrix inopinata strain DSM 15511 chromosome, complete genome	Erysipelothrix inopinata	1522	6074	1	0	97.43%	2217552	CP060715.1
Select seq NR_025594.1	Erysipelothrix inopinata strain 143-02 16S ribosomal RNA, partial sequence	Erysipelothrix inopinata	1522	1522	1	0	97.43%	1504	NR_025594.1
Select seq AB055907.1	Erysipelothrix rhusiopathiae gene for 16S rRNA, 16S-23S rRNA spacer region, strain:Pecs 56	Erysipelothrix rhusiopathiae	1522	1522	1	0	97.43%	1599	AB055907.1
Select seq Z94007.1	Unidentified bacterium DNA for 16S ribosomal RNA	uncultured bacterium	1519	1519	0.99	0	97.32%	1532	Z94007.1
Select seq CP049859.1	Erysipelothrix sp. HDW6A chromosome, complete genome	Erysipelothrix sp. HDW6A	1513	4540	0.99	0	97.42%	2043172	CP049859.1
Select seq MN099401.1	Erysipelothrix sp. strain HDW6A 16S ribosomal RNA gene, partial sequence	Erysipelothrix sp.	1513	1513	0.99	0	97.42%	1457	MN099401.1
Select seq AB055909.1	Erysipelothrix rhusiopathiae gene for 16S rRNA, 16S-23S rRNA spacer region, strain:KG-BB1	Erysipelothrix rhusiopathiae	1513	1513	0.99	0	97.42%	1594	AB055909.1
Select seq CP049861.1	Erysipelothrix sp. HDW6C chromosome, complete genome	Erysipelothrix sp. HDW6C	1487	7438	0.99	0	96.76%	2357642	CP049861.1
Select seq MN099403.1	Erysipelothrix sp. strain HDW6C 16S ribosomal RNA gene, partial sequence	Erysipelothrix sp.	1487	1487	0.99	0	96.76%	1463	MN099403.1
Select seq JX984031.1	Uncultured bacterium clone HAMb3_133 16S ribosomal RNA gene, partial sequence	uncultured bacterium	1482	1482	0.99	0	96.65%	1279	JX984031.1
Select seq NR_181937.1	Erysipelothrix urinaevulpis strain 165301687 16S ribosomal RNA, partial sequence	Erysipelothrix urinaevulpis	1450	1450	0.97	0	96.67%	1398	NR_181937.1
Select seq ON024322.1	Erysipelothrix sp. strain 165301687 16S ribosomal RNA gene, partial sequence	Erysipelothrix urinaevulpis	1450	1450	0.97	0	96.67%	1398	ON024322.1
Select seq GQ136666.1	Uncultured bacterium clone 1e02 16S ribosomal RNA gene, partial sequence	uncultured bacterium	1443	1443	0.98	0	96.25%	1395	GQ136666.1
Select seq MH196863.1	Erysipelothrix rhusiopathiae strain HNS-9 16S ribosomal RNA gene, partial sequence	Erysipelothrix rhusiopathiae	1441	1441	0.88	0	99.75%	800	MH196863.1
Select seq MT007981.1	Erysipelothrix sp. strain 4a1I-CA04 16S ribosomal RNA gene, partial sequence	Erysipelothrix sp.	1424	1424	0.99	0	95.72%	1492	MT007981.1
Select seq HQ716188.1	Uncultured bacterium clone T1WK15C70 16S ribosomal RNA gene, partial sequence	uncultured bacterium	1411	1411	0.98	0	95.48%	1492	HQ716188.1
Select seq MK063661.1	Erysipelothrix rhusiopathiae strain CITOB 16S ribosomal RNA gene, partial sequence	Erysipelothrix rhusiopathiae	1404	1404	0.85	0	99.87%	845	MK063661.1
Select seq MK063660.1	Erysipelothrix rhusiopathiae strain CAP2 16S ribosomal RNA gene, partial sequence	Erysipelothrix rhusiopathiae	1404	1404	0.85	0	99.87%	845	MK063660.1
Select seq MK063659.1	Erysipelothrix rhusiopathiae strain 9301985 16S ribosomal RNA gene, partial sequence	Erysipelothrix rhusiopathiae	1404	1404	0.85	0	99.87%	845	MK063659.1
Select seq MK063658.1	Erysipelothrix rhusiopathiae strain 6567 16S ribosomal RNA gene, partial sequence	Erysipelothrix rhusiopathiae	1404	1404	0.85	0	99.87%	845	MK063658.1
Select seq MK063657.1	Erysipelothrix rhusiopathiae strain CITOA 16S ribosomal RNA gene, partial sequence	Erysipelothrix rhusiopathiae	1404	1404	0.85	0	99.87%	845	MK063657.1
