# Supplementary material for: Phenotypic and Genotypic Characterization of a Highly Virulent Erysipelothrix rhusiopathiae Strain
Source: Transbound Emerg Dis. 2024 Jul 26;2024:5401707. doi: 10.1155/2024/5401707 (PMC12017102; doi:10.1155/2024/5401707)
Supplement: Supplementary 3 — Sheet 2: genome-wide SNPs analysis among the ML101, G4T10, and SE38 strains. [file 5401707.f3.txt]

SNP pattern	NZ_CP011860	NZ_CP029804	NZ_CP011861		annotation of ML101-specific SNPs
ctc	54845	54619	54844	DM789_RS09250	G5-domain-containing protein, premature
tct	54846	54620	54845
ctc	54847	54621	54846
aga	54973	54744	54972
gag	54974	54745	54973
aga	54975	54746	54974
tat	54988	54757	54987
aga	79747	79512	79745	DM789_RS00380	16S rRNA
aga	925965	931773	931874	DM789_RS04440	adnine daminase C-terminal domain-containing protein
tct	1113059	1120197	1120297	DM789_RS05365	23S rRNA
gag	1116210	1123347	1123447	DM789_RS05380	23S rRNA
gtg	1343017	1427377	1351515	DM789_RS07070	site-specific integrase
gga	10380	10161	10380
ctt	14962	14743	14961
taa	19040	18821	19039
acc	28086	27867	28085
gtt	31527	31308	31526
tcc	36883	36664	36882
taa	43270	43051	43269
aag	43934	43715	43933
taa	54736	54512	54735
tgg	70566	70331	70564
gaa	80271	80036	80269
gtt	86705	91901	92131
gaa	96007	101203	101432
tgg	108492	113688	113917
tcc	119961	125277	125506
gaa	121631	126947	127176
ctt	123886	129202	129431
ttg	128500	133816	134045
tcc	144332	149648	149877
gaa	146421	151737	151965
gcc	147630	152946	153174
taa	148269	153585	153813
caa	151814	157130	157357
gaa	186823	192139	192365
taa	191445	196761	196987
cct	197092	202408	202633
tcc	198553	203869	204094
ttc	202500	207814	208041
gaa	212491	217805	218031
ctt	227752	233319	233543
ctt	242341	247908	248132
tcc	243880	249447	249671
tgg	256053	262689	262913
gaa	263308	269943	270168
tgg	266147	272782	273007
agg	276614	283249	283473
gaa	280873	287508	287732
agg	287143	293777	294002
gtt	296763	303397	303621
ctt	309749	316383	316604
gaa	316633	323268	323490
ctt	329384	336019	336240
tcc	332868	339503	339724
att	333706	340341	340562
ctt	361060	367695	367914
ctt	361493	368128	368347
aag	376710	383345	383563
agg	381748	388383	388601
tcc	403737	410372	410590
tcc	408701	415336	415554
tcc	426597	433228	433446
gtt	430193	436824	437042
agg	442006	448638	448856
ctt	448044	454676	454893
ctt	459729	466361	466577
agg	469518	475094	475310
aag	472885	478461	478677
gaa	473305	478881	479097
agg	486820	492396	492612
gtt	490688	496264	496479
aac	497115	502691	502906
att	497527	503104	503318
caa	497692	503269	503483
agg	508818	514397	514610
cct	523028	528606	528819
agg	536076	541653	541867
taa	540634	546211	546425
tcc	541308	546885	547099
acc	547241	552818	553032
gaa	554256	559833	560047
ctt	557995	563572	563786
acc	565969	571546	571759
ctt	572950	578527	578740
att	573599	579176	579389
tcc	573676	579253	579466
acc	599860	605435	605648
taa	616196	621817	621981
ctt	616197	621818	621982
ctt	623663	629284	629446
tgg	626194	631815	631977
gcc	629548	635169	635331
tcc	632372	637992	638154
caa	656696	662319	662479
cgg	656908	662531	662691
ctt	672026	677648	677807
agg	680634	686244	686402
agg	695182	700791	700950
tta	697116	702726	702884
acc	697907	703517	703675
tgg	702003	707614	707772
att	705269	710880	711038
agg	722911	728521	728679
taa	724617	730227	730385
cca	727319	732929	733058
tcc	728523	734133	734260
tcc	736329	741939	742064
agg	745928	751540	751662
agg	765829	771440	771560
acc	778809	784419	784539
tcc	789060	794671	794790
tcc	793018	798629	798747
gga	798617	804228	804346
gaa	801629	807240	807358
tcc	809362	814973	815091
gtt	816316	821928	822045
acc	816317	821929	822046
gtt	830052	835664	835774
tcc	838564	844176	844284
tcc	840196	845808	845916
gcc	840786	846398	846505
tgg	846353	851965	852072
gtt	854492	860104	860210
agg	857809	863421	863527
agg	865932	871546	871656
ctt	883880	889684	889791
agg	890538	896347	896449
tgg	923283	929091	929192
agg	931682	937490	937590
gtt	933350	939158	939258
gaa	936272	942357	942457
ctt	970023	976107	976208
tgg	971937	978021	978122
cca	990103	996187	996288
ttc	990144	996228	996329
agg	993054	999138	999239
taa	1004684	1010767	1010868
ctt	1006796	1012879	1012979
gcc	1016442	1023581	1023682
tcc	1029118	1036257	1036357
caa	1035512	1042651	1042751
agg	1045813	1052952	1053052
gaa	1057897	1065036	1065135
gaa	1070948	1078087	1078186
ttg	1084530	1091669	1091768
taa	1099736	1106876	1106975
acc	1100990	1108129	1108229
tcc	1129983	1137122	1137222
gaa	1133485	1140624	1140724
tcc	1136428	1143567	1143667
acc	1136526	1143665	1143765
gtt	1138493	1145633	1145733
taa	1144188	1151328	1151428
tgg	1145079	1152219	1152319
acc	1156184	1163324	1163423
gaa	1156918	1164058	1164157
ttc	1165634	1172774	1172873
acc	1167540	1174680	1174779
tcc	1175101	1182241	1182340
agg	1194111	1201255	1201354
tcc	1219056	1226200	1226299
tcc	1221859	1229003	1229102
att	1231824	1238967	1239065
tcc	1233464	1240607	1240704
tgg	1248606	1255749	1257127
agg	1251713	1258856	1260234
agg	1252341	1259484	1260862
tcc	1263012	1270155	1271533
gga	1272525	1279668	1281046
agg	1280831	1287974	1289352
tgg	1295428	1302572	1303950
tgg	1298005	1305149	1306527
ggt	1299256	1306400	1307778
caa	1301415	1308559	1309937
tgg	1327291	1334421	1335789
ttc	1329486	1336616	1337984
ctt	1341202	1425562	1349700
agg	1346779	1431139	1355277
gaa	1347584	1431942	1356080
acc	1355412	1439770	1363908
gaa	1382410	1466768	1390899
agg	1386226	1470583	1394715
gaa	1395887	1480244	1404374
tcc	1410010	1493303	1417435
acc	1445379	1528669	1452798
agg	1445463	1528753	1452882
gaa	1454167	1537457	1461586
agg	1454244	1537534	1461663
ctt	1454276	1537566	1461695
gtt	1454790	1538080	1462209
gtt	1458152	1541442	1465571
ctt	1467781	1551071	1475200
aac	1470733	1554023	1478152
cct	1487099	1570627	1494755
acc	1499073	1582600	1506726
taa	1516382	1599909	1524035
cgg	1516580	1600107	1524233
gtt	1525717	1609244	1533370
tcc	1535889	1619416	1543541
cgg	1540774	1624299	1548424
ttc	1545836	1629361	1553485
ctt	1552073	1635598	1559722
agg	1557823	1641348	1565458
caa	1577079	1660604	1584714
agg	1578599	1662124	1586234
tcc	1579458	1662983	1587093
ctt	1587594	1671119	1595228
agg	1588673	1672197	1596306
gaa	1598536	1682060	1606169
agg	1611069	1694593	1618702
gtt	1627339	1710863	1634972
agg	1644644	1728168	1652276
gaa	1672307	1755831	1679938
tcc	1680599	1764123	1688230
ctt	1682808	1766332	1690439
ctt	1691832	1775356	1699462
agg	1693314	1776838	1700944
tgg	1697711	1781235	1705341
acc	1706666	1790190	1714296
ctt	1713719	1797241	1721347
tcc	1717143	1800665	1724771
agg	1721919	1805442	1729548
agg	1727698	1811220	1735326
gcc	1740536	1824058	1748164
taa	1740865	1824387	1748493
tcc	1743035	1826557	1750663
ccg	1754523	1838044	1762151
caa	1762344	1845866	1769972
agg	1763198	1846720	1770826
ctt	1770290	1853812	1777917
gtt	1770291	1853815	1777920
