# Supplementary material for: Phenotypic and Genotypic Characterization of a Highly Virulent Erysipelothrix rhusiopathiae Strain
Source: Transbound Emerg Dis. 2024 Jul 26;2024:5401707. doi: 10.1155/2024/5401707 (PMC12017102; doi:10.1155/2024/5401707)
Supplement: Supplementary 4 — Sheet 3: nucleotide BLAST analysis of the GI excluding Tn916 and plasmid pEf37BA sequences in the ML101. [file 5401707.f4.txt]

Select for downloading or viewing reports	Description	Scientific Name	Max Score	Total Score	Query Cover	E value	Per. Ident	Acc. Len	Accession
Select seq LT635772.1	Anaerococcus sp. Marseille-P2765 strain Marseille-P2765T genome assembly, chromosome: contig00001	Anaerococcus mediterraneensis	21470	84034	85.0%	0	94.9%	2080215	LT635772.1
Select seq CP101996.1	Streptococcus agalactiae strain BCJB1835 chromosome, complete genome	Streptococcus agalactiae	16042	58381	84.0%	0	96.0%	2225031	CP101996.1
Select seq CP101993.1	Streptococcus agalactiae strain BCJB3344 chromosome, complete genome	Streptococcus agalactiae	16042	58392	84.0%	0	96.0%	2222638	CP101993.1
Select seq CP007631.2	Streptococcus agalactiae strain NGBS061, complete genome	Streptococcus agalactiae	16042	58386	84.0%	0	96.0%	2221207	CP007631.2
Select seq CP101992.1	Streptococcus agalactiae strain BCJB3586 chromosome, complete genome	Streptococcus agalactiae	16037	58386	84.0%	0	96.0%	2221477	CP101992.1
Select seq CP002121.1	Streptococcus pneumoniae AP200, complete genome	Streptococcus pneumoniae AP200	15819	60325	84.0%	0	95.6%	2130580	CP002121.1
Select seq CP027226.1	Fastidiosipila sanguinis strain CCUG 47711 chromosome, complete genome	Fastidiosipila sanguinis	17989	60153	84.0%	0	95.4%	1785891	CP027226.1
Select seq CP053890.1	Streptococcus agalactiae strain GBS68 chromosome, complete genome	Streptococcus agalactiae	17605	58642	84.0%	0	95.3%	2114033	CP053890.1
Select seq CP019299.1	Streptococcus pneumoniae strain HKU1-14 chromosome, complete genome	Streptococcus pneumoniae	21250	59550	84.0%	0	95.2%	2038121	CP019299.1
Select seq LR216062.1	Streptococcus pneumoniae isolate GPS_HK_150-sc-2296816 genome assembly, chromosome: 1	Streptococcus pneumoniae	21244	59539	84.0%	0	95.2%	2026174	LR216062.1
Select seq CP139863.1	Streptococcus pneumoniae strain 15P2112 chromosome, complete genome	Streptococcus pneumoniae	21244	59545	84.0%	0	95.2%	2099956	CP139863.1
Select seq CP101991.1	Streptococcus agalactiae strain BCJB4361 chromosome, complete genome	Streptococcus agalactiae	14327	57515	83.0%	0	96.9%	2190065	CP101991.1
Select seq KU612222.1	Helcococcus kunzii strain UCN99 erm(47)-containing element genomic sequence	Helcococcus kunzii	17547	58477	83.0%	0	96.1%	81177	KU612222.1
Select seq CP002512.1	Aerococcus urinae ACS-120-V-Col10a, complete genome	Aerococcus sp. Group 1	16068	57747	83.0%	0	96.1%	2080974	CP002512.1
Select seq OP715839.1	Streptococcus agalactiae strain PHEGBS0084 50S ribosomal protein L10 (rplJ) and 50S ribosomal protein L7/12 (rplL) genes, complete cds; ICESag84 mobile element, complete sequence; and AbiH family protein gene, complete cds	Streptococcus agalactiae	16042	57916	83.0%	0	96.0%	87365	OP715839.1
Select seq LR134341.1	Streptococcus pseudoporcinus strain NCTC13786 genome assembly, chromosome: 1	Streptococcus pseudoporcinus	15959	62434	83.0%	0	95.8%	2156061	LR134341.1
Select seq CP000262.1	Streptococcus pyogenes MGAS10750, complete genome	Streptococcus pyogenes MGAS10750	21350	57939	83.0%	0	95.4%	1937111	CP000262.1
Select seq CP126958.1	Aerococcus loyolae strain UMB0080 chromosome, complete genome	Aerococcus loyolae	17592	57728	83.0%	0	95.3%	2034560	CP126958.1
Select seq CP044102.1	Streptococcus dysgalactiae strain FDAARGOS_654 chromosome, complete genome	Streptococcus dysgalactiae	17592	58028	83.0%	0	95.3%	2228276	CP044102.1
Select seq OP715842.1	Streptococcus agalactiae strain PHEGBS100414 50S ribosomal accessory protein L13 and 30S ribosomal accessory protein S9 genes, complete cds; ICESag100414 mobile element, complete sequence; and WXG100 family type VII secretion target gene, complete cds	Streptococcus agalactiae	17511	57518	83.0%	0	95.2%	80866	OP715842.1
Select seq CP054000.1	Finegoldia magna strain FDAARGOS_764 chromosome, complete genome	Finegoldia magna	21163	107300	83.0%	0	95.1%	2090058	CP054000.1
Select seq LT635475.1	Ezakiella sp. Marseille-P2951 strain Marseille-P2951T genome assembly, chromosome: contig00001	Ezakiella massiliensis	16044	63633	81.0%	0	96.0%	1741785	LT635475.1
Select seq OX637968.1	Clostridioides difficile isolate L-NTCD03 genome assembly, chromosome: 1	Clostridioides difficile	28038	54168	75.0%	0	95.6%	4318385	OX637968.1
Select seq CP068555.1	Clostridioides difficile strain M120 chromosome, complete genome	Clostridioides difficile	17477	57614	73.0%	0	95.2%	4075360	CP068555.1
Select seq FN665653.1	Clostridium difficile complete genome, strain M120	Clostridioides difficile M120	17477	57614	73.0%	0	95.2%	4047729	FN665653.1
Select seq OX458331.1	Anaerococcus sp. Marseille-Q7828 genome assembly, chromosome: contig00001	Anaerococcus sp. Marseille-Q7828	16000	50590	72.0%	0	95.9%	1946085	OX458331.1
Select seq CP032700.1	Streptococcus pyogenes strain TSPY556 chromosome, complete genome	Streptococcus pyogenes	17692	49735	72.0%	0	95.4%	1828132	CP032700.1
Select seq CP010449.1	Streptococcus pyogenes strain NGAS322, complete genome	Streptococcus pyogenes	17612	49438	72.0%	0	95.3%	1950469	CP010449.1
Select seq OP715840.1	Streptococcus agalactiae strain PHEGBS0098 23S rRNA-methyltransferase (rumA) gene, complete cds; ICESag082 and ICESag098 mobile elements, complete sequence; and acid phosphatase AphA gene, complete cds	Streptococcus agalactiae	15064	49367	71.0%	0	96.0%	131971	OP715840.1
Select seq LR962086.1	Enterococcus faecalis isolate 26975_1#279 genome assembly, chromosome: 1	Enterococcus faecalis	15983	48980	71.0%	0	95.8%	3039888	LR962086.1
Select seq HF952106.1	Streptococcus agalactiae ILRI112 complete genome	Streptococcus agalactiae ILRI112	15934	48794	71.0%	0	95.8%	2029198	HF952106.1
Select seq CP031640.1	Streptococcus pyogenes strain MGAS7888 chromosome, complete genome	Streptococcus pyogenes	14964	49487	71.0%	0	95.8%	1962429	CP031640.1
Select seq CP049799.1	Streptococcus pyogenes strain 1040 chromosome, complete genome	Streptococcus pyogenes	14938	49029	71.0%	0	95.7%	1832686	CP049799.1
Select seq CP119599.1	Streptococcus pyogenes strain 1133 chromosome, complete genome	Streptococcus pyogenes	14938	49034	71.0%	0	95.7%	1916409	CP119599.1
Select seq CP119597.1	Streptococcus pyogenes strain 1039 chromosome, complete genome	Streptococcus pyogenes	14938	49034	71.0%	0	95.7%	1856557	CP119597.1
Select seq CP116457.1	Streptococcus pyogenes strain 1095 chromosome, complete genome	Streptococcus pyogenes	14938	49023	71.0%	0	95.7%	1854315	CP116457.1
Select seq CP119678.1	Streptococcus pyogenes strain 1004 chromosome, complete genome	Streptococcus pyogenes	14933	49023	71.0%	0	95.7%	1842099	CP119678.1
Select seq CP119598.1	Streptococcus pyogenes strain 1042 chromosome, complete genome	Streptococcus pyogenes	14933	49023	71.0%	0	95.7%	1853582	CP119598.1
Select seq CP049800.1	Streptococcus pyogenes strain 1043 chromosome, complete genome	Streptococcus pyogenes	14905	48979	71.0%	0	95.7%	1821897	CP049800.1
Select seq CP068729.1	Helcococcus kunzii strain H10 chromosome	Helcococcus kunzii	14857	52807	71.0%	0	95.6%	2052171	CP068729.1
Select seq CP027771.1	Streptococcus pyogenes strain DMG1800716 chromosome, complete genome	Streptococcus pyogenes	17732	49183	71.0%	0	95.5%	1869673	CP027771.1
Select seq CP047120.1	Streptococcus pyogenes strain 1085 chromosome, complete genome	Streptococcus pyogenes	14379	48871	70.0%	0	95.5%	2010300	CP047120.1
Select seq FR691054.1	Streptococcus pyogenes integrative conjugative element ICESp1108, strain C1	Streptococcus pyogenes	17509	48195	70.0%	0	95.2%	48082	FR691054.1
Select seq CP097885.1	Peptoniphilus sp. SAHP1 chromosome, complete genome	Peptoniphilus sp. SAHP1	13359	49165	66.0%	0	95.4%	1917962	CP097885.1
Select seq CP096650.1	Ezakiella coagulans strain C0061C1 chromosome, complete genome	Ezakiella coagulans	17516	63632	66.0%	0	95.2%	1986775	CP096650.1
Select seq CP085953.1	Granulicatella elegans strain FDAARGOS_1559 chromosome, complete genome	Granulicatella elegans	11197	49505	65.0%	0	96.0%	1890620	CP085953.1
Select seq CP001709.1	Anaerococcus prevotii DSM 20548 plasmid pAPRE01, complete sequence	Anaerococcus prevotii DSM 20548	15976	46402	65.0%	0	95.9%	115566	CP001709.1
Select seq CP089931.1	Peptoniphilus sp. GNH chromosome, complete genome	Peptoniphilus sp. GNH	15963	53699	64.0%	0	95.8%	1859441	CP089931.1
Select seq CP033164.1	Streptococcus dysgalactiae subsp. dysgalactiae strain DB31752-13 chromosome	Streptococcus dysgalactiae subsp. dysgalactiae	17708	46214	64.0%	0	95.5%	2319570	CP033164.1
Select seq CP067016.1	Anaerococcus obesiensis strain FDAARGOS_989 chromosome, complete genome	Anaerococcus obesiensis	13134	50549	64.0%	0	95.4%	1893092	CP067016.1
Select seq CP068103.1	Peptoniphilus harei strain FDAARGOS_1136 chromosome, complete genome	Peptoniphilus harei	15653	54515	64.0%	0	95.3%	1929566	CP068103.1
Select seq CP085957.1	Finegoldia magna strain FDAARGOS_1556 chromosome, complete genome	Finegoldia magna	33750	43668	64.0%	0	95.3%	1738818	CP085957.1
Select seq CP066014.1	Anaerococcus vaginalis strain FDAARGOS_988 chromosome, complete genome	Anaerococcus vaginalis	13079	50977	64.0%	0	95.2%	1893964	CP066014.1
Select seq AP026714.1	Enterococcus faecalis SVR2085 DNA, complete genome	Enterococcus faecalis	17208	44062	64.0%	0	95.0%	3479309	AP026714.1
Select seq AP026729.1	Enterococcus faecalis SVR2332 DNA, complete genome	Enterococcus faecalis	17202	44174	64.0%	0	95.0%	3552020	AP026729.1
Select seq AP026726.1	Enterococcus faecalis SVR2331 DNA, complete genome	Enterococcus faecalis	17184	44033	64.0%	0	95.0%	3531345	AP026726.1
Select seq AP026718.1	Enterococcus faecalis SVR2281 DNA, complete genome	Enterococcus faecalis	17158	44095	64.0%	0	94.9%	3557666	AP026718.1
Select seq AP008971.1	Finegoldia magna ATCC 29328 DNA, complete genome	Finegoldia magna ATCC 29328	13337	44406	63.0%	0	95.4%	1797577	AP008971.1
Select seq CP085955.1	Finegoldia magna strain FDAARGOS_1557 chromosome, complete genome	Finegoldia magna	13337	44406	63.0%	0	95.3%	1794546	CP085955.1
Select seq CP127382.2	Aerococcus tenax strain UMB3669 chromosome, complete genome	Aerococcus tenax	12081	46549	54.0%	0	95.9%	2087453	CP127382.2
Select seq CP127381.1	Aerococcus tenax strain UMB3669 plasmid unnamed1, complete sequence	Aerococcus tenax	12081	36700	54.0%	0	95.9%	591691	CP127381.1
Select seq CP027242.1	Peptostreptococcaceae bacterium oral taxon 929 strain W2294 chromosome, complete genome	Peptostreptococcaceae bacterium oral taxon 929	2220	7500	23.0%	0	78.6%	1646831	CP027242.1
Select seq CP044103.1	Streptococcus dysgalactiae strain FDAARGOS_654 plasmid unnamed1	Streptococcus dysgalactiae	13806	13806	19.0%	0	96.4%	23315	CP044103.1
Select seq CP040424.1	Dolosigranulum pigrum strain KPL3033 chromosome, complete genome	Dolosigranulum pigrum	5243	10169	15.0%	0	94.7%	1958196	CP040424.1
Select seq LR962098.1	Enterococcus faecalis isolate 26975_1#276 genome assembly, chromosome: 1	Enterococcus faecalis	1895	4338	15.0%	0	83.9%	3103258	LR962098.1
Select seq CP019857.1	Clostridioides difficile strain DSM 29745 chromosome, complete genome	Clostridioides difficile	1720	2844	12.0%	0	79.5%	4240646	CP019857.1
Select seq CP132146.1	Clostridioides difficile strain SC084-01-01 chromosome, complete genome	Clostridioides difficile	1720	2844	12.0%	0	79.5%	4184644	CP132146.1
Select seq CP037806.1	Clostridioides difficile strain Cd18 chromosome, complete genome	Clostridioides difficile	1720	2844	12.0%	0	79.5%	4162950	CP037806.1
Select seq CP037798.1	Clostridioides difficile strain Cd28 chromosome	Clostridioides difficile	1720	2844	12.0%	0	79.5%	4144795	CP037798.1
Select seq FN668944.1	Clostridium difficile BI9 chromosome	Clostridioides difficile BI9	1720	2844	12.0%	0	79.5%	4178227	FN668944.1
Select seq CP037853.1	Clostridioides difficile strain Cd2 chromosome	Clostridioides difficile	1714	2838	12.0%	0	79.4%	4194564	CP037853.1
Select seq CP037831.1	Clostridioides difficile strain Cd8 chromosome, complete genome	Clostridioides difficile	1714	2838	12.0%	0	79.4%	4208073	CP037831.1
Select seq CP037822.1	Clostridioides difficile strain Cd11 chromosome, complete genome	Clostridioides difficile	1714	2838	12.0%	0	79.4%	4204887	CP037822.1
Select seq CP037813.1	Clostridioides difficile strain Cd15 chromosome	Clostridioides difficile	1714	2838	12.0%	0	79.4%	4200508	CP037813.1
Select seq CP040417.1	Dolosigranulum pigrum strain KPL3077 chromosome	Dolosigranulum pigrum	5249	7463	11.0%	0	94.7%	1957024	CP040417.1
Select seq CP040410.1	Dolosigranulum pigrum strain KPL3264 chromosome	Dolosigranulum pigrum	5236	7397	11.0%	0	94.7%	1984755	CP040410.1
Select seq CP040938.1	Dolosigranulum pigrum strain KPL1914 chromosome	Dolosigranulum pigrum	5230	6947	10.0%	0	94.6%	1890416	CP040938.1
Select seq CP014159.1	Aerococcus christensenii strain CCUG28831 chromosome, complete genome	Aerococcus christensenii	1989	7076	9.0%	0	90.3%	1634920	CP014159.1
Select seq CP040423.1	Dolosigranulum pigrum strain KPL3043 chromosome, complete genome	Dolosigranulum pigrum	1914	5219	8.0%	0	95.6%	1885610	CP040423.1
Select seq CP040415.1	Dolosigranulum pigrum strain KPL3086 chromosome, complete genome	Dolosigranulum pigrum	2300	5605	8.0%	0	95.4%	1864691	CP040415.1
Select seq CP040420.1	Dolosigranulum pigrum strain KPL3065 chromosome, complete genome	Dolosigranulum pigrum	2300	5603	8.0%	0	95.4%	1878426	CP040420.1
Select seq CP049228.1	Lactobacillus iners strain C0210C1 chromosome, complete genome	Lactobacillus iners	2379	5329	8.0%	0	95.2%	1395649	CP049228.1
Select seq CP048105.1	Helcococcus kunzii strain H13 chromosome	Helcococcus kunzii	2132	4883	8.0%	0	91.9%	2062793	CP048105.1
Select seq CP040411.1	Dolosigranulum pigrum strain KPL3256 chromosome	Dolosigranulum pigrum	2300	4751	7.0%	0	95.4%	1941401	CP040411.1
Select seq CP040418.1	Dolosigranulum pigrum strain KPL3070 chromosome, complete genome	Dolosigranulum pigrum	2289	4740	7.0%	0	95.2%	1883862	CP040418.1
Select seq CP040414.1	Dolosigranulum pigrum strain KPL3090 chromosome, complete genome	Dolosigranulum pigrum	1914	4151	6.0%	0	95.6%	2009643	CP040414.1
Select seq CP041626.1	Dolosigranulum pigrum strain 83VPs-KB5 chromosome, complete genome	Dolosigranulum pigrum	2294	4340	6.0%	0	95.3%	2082055	CP041626.1
Select seq CP040419.1	Dolosigranulum pigrum strain KPL3069 chromosome, complete genome	Dolosigranulum pigrum	2294	4620	6.0%	0	95.3%	1977296	CP040419.1
Select seq CP040422.1	Dolosigranulum pigrum strain KPL3050 chromosome, complete genome	Dolosigranulum pigrum	2294	4616	6.0%	0	95.3%	2043806	CP040422.1
Select seq CP040408.1	Dolosigranulum pigrum strain KPL3911 chromosome, complete genome	Dolosigranulum pigrum	2289	4401	6.0%	0	95.2%	1900145	CP040408.1
Select seq CP040413.1	Dolosigranulum pigrum strain KPL3246 chromosome, complete genome	Dolosigranulum pigrum	2289	4399	6.0%	0	95.2%	1946134	CP040413.1
Select seq CP040416.1	Dolosigranulum pigrum strain KPL3084 chromosome, complete genome	Dolosigranulum pigrum	2283	4396	6.0%	0	95.2%	1906822	CP040416.1
Select seq CP040412.1	Dolosigranulum pigrum strain KPL3250 chromosome, complete genome	Dolosigranulum pigrum	2278	4303	6.0%	0	95.1%	1904333	CP040412.1
Select seq CP040939.1	Dolosigranulum pigrum strain KPL1934_CDC4709-98 chromosome	Dolosigranulum pigrum	2272	4557	6.0%	0	95.0%	1987888	CP040939.1
Select seq LR134524.1	Peptoniphilus harei strain NCTC13077 genome assembly, chromosome: 1	Peptoniphilus harei	2915	5149	6.0%	0	95.0%	1739102	LR134524.1
Select seq CP066287.1	Peptoniphilus harei strain FDAARGOS_1012 chromosome	Peptoniphilus harei	2915	5997	6.0%	0	95.0%	1791970	CP066287.1
Select seq FM162351.1	Streptococcus pyogenes ermTR element, strain C1	Streptococcus pyogenes	2656	4012	6.0%	0	92.5%	12294	FM162351.1
Select seq AP014584.1	Ureaplasma parvum serovar 3 DNA, complete genome, strain: SV3F4	Ureaplasma parvum serovar 3	1895	3260	5.0%	0	91.5%	727289	AP014584.1
Select seq CP046027.1	Neisseria brasiliensis strain N.177.16 chromosome, complete genome	Neisseria brasiliensis	2772	3398	4.0%	0	96.4%	2617510	CP046027.1
Select seq CP040421.1	Dolosigranulum pigrum strain KPL3052 chromosome, complete genome	Dolosigranulum pigrum	1914	3328	4.0%	0	95.6%	2001464	CP040421.1
