# Supplementary material for: Phenotypic and Genotypic Characterization of a Highly Virulent Erysipelothrix rhusiopathiae Strain
Source: Transbound Emerg Dis. 2024 Jul 26;2024:5401707. doi: 10.1155/2024/5401707 (PMC12017102; doi:10.1155/2024/5401707)
Supplement: Supplementary 5 — Sheet 4: genome-wide SNPs among the ML101, Fujisawa, SY1027, B18, G4T10, ZJ, WH13013, SE38, and GXBY-1. [file 5401707.f5.txt]

	SNP pattern	NZ_CP080398	NC_015601			NZ_CP011860	CP014861	NZ_CP029804	NZ_CP011861	CP005079	NZ_CP017116	NZ_CP041995
	g---ga-ag	79528	0	16S rRNA		0	0	79512	79745	0	729294	79365
	ttttttctt	4380	4217	20	1-phosphofructokinase family hexose kinase	4599	74350	4380	4599	1311887	654146	4217
	aggagagaa	10161	9998	45	gyrA	10380	68569	10161	10380	1317670	659927	9998
	tcctttctt	14743	14580	55	HAD family hydrolase	14962	63987	14743	14961	1322252	664509	14580
	attaaataa	18821	18658	75		19040	59909	18821	19039	1326331	668587	18658
	aaaaaacaa	21277	21114	95	FtsW/RodA/SpoVE family cell cycle protein	21496	57453	21277	21495	1328787	671043	21114
	tcttttttt	22879	22716	100		23098	55851	22879	23097	1330389	672645	22716
	caacccacc	27867	27704	110		28086	50863	27867	28085	1335377	677633	27704
	tggtttttt	31308	31145	/		31527	47422	31308	31526	1338818	681074	31145
	cttccctcc	36664	36501	`		36883	42066	36664	36882	1344175	686430	36501
	cccccctcc	39773	39610	170		39992	38957	39773	39991	1347284	689539	39610
	ggggggcgg	41521	41358	175		41740	37209	41521	41739	1349032	691287	41358
	attaaataa	43051	42888	185		43270	35679	43051	43269	1350562	692817	42888
	gtggggggg	43678	43515	190		43897	35052	43678	43896	1351189	693444	43515
	gaagagagg	43715	43552	190		43934	35015	43715	43933	1351226	693481	43552
	cccccctcc	44737	44574	205		44956	33993	44737	44955	1352248	694503	44574
	aaaaaataa	48840	48677	225		49059	29890	48840	49058	1356349	698606	48677
	aaaaaagaa	51867	51704	240		52086	26863	51867	52085	1359374	701633	51704
	ttttttgtt	51890	51727	245		52109	26840	51890	52108	1359396	701656	51727
	cccctcccc	53201	53038	250		53420	25529	53200	53419	1360707	702967	53038
	attaaataa	54517	54354	255		54736	24213	54512	54735	1362023	704283	54354
	cccctcccc	54626	54463	255		54845	24104	54619	54844	1362132	704392	54463
	ttttctttt	54627	54464	255		54846	24103	54620	54845	1362133	704393	54464
	cccctcccc	54628	54465	255		54847	24102	54621	54846	1362134	704394	54465
	aaaagaaaa	54754	54591	255		54973	23976	54744	54972	1362260	704520	54591
	ggggagggg	54755	54592	255		54974	23975	54745	54973	1362261	704521	54592
	aaaagaaaa	54756	54593	255		54975	23974	54746	54974	1362262	704522	54593
	ttttatttt	54769	54606	\		54988	23961	54757	54987	1362275	704535	54606
	aaaaaagaa	66853	66690	310		67072	11875	66837	67070	1374355	716619	66690
	ggtgggggg	70347	70184	335		70566	8381	70331	70564	1377849	720113	70184
	ctccccccc	71381	71218	340		71600	7347	71365	71598	1378883	721147	71218
	ctccccccc	73274	73111	350		73493	5454	73258	73491	1380776	723040	73111
	ttttttctt	78454	78291	370		78673	274	78438	78671	1385966	728220	78291
	cccccctcc	78480	78317	370		78699	248	78464	78697	1385997	728246	78317
	ggggggtgg	78505	78342	370		78724	223	78489	78722	1386025	728271	78342
	aaa-aagaa	78819	78656	\		79038	0	78803	79036	1386851	728585	78656
	gaagggagg	1507124	1364653	595		1346779	501601	1431139	1355277	884558	226897	1522408
	aagaaaaaa	1507927	1365456	595		1347584	500798	1431942	1356080	885361	227700	1523211
	caacccacc	1515755	1373284	600		1355412	492970	1439770	1363908	893190	235528	1531039
	ttttt-gtt	1523490	1381019	600		1363147	485235	1447505	0	900925	243263	1538774
	aaaaaacaa	1532483	1390012	605		1372140	476242	1456498	1380632	909921	252256	1547767
	aaaaaagaa	1541090	1398619	610		1380747	467635	1465105	1389237	918530	260861	1556374
	aggaaagaa	1542753	1400282			1382410	465972	1466768	1390899	920193	262524	1558037
	ttttttgtt	1544280	1401809			1383937	464445	1468295	1392426	921721	264051	1559564
	ttttttctt	1545244	1402773			1384901	463481	1469258	1393390	922686	265015	1560528
	aaaaaacaa	1545251	1402780			1384908	463474	1469265	1393397	922695	265022	1560535
	gaagggagg	1546569	1404098			1386226	462156	1470583	1394715	924014	266340	1561853
	ggggggtgg	1548140	1405669			1387797	460585	1472154	1396286	925585	267911	1563424
	ctttttttt	1551740	1409269			1391397	456985	1475754	1399885	929188	271511	1567024
	aggaaagaa	1556230	1413759			1395887	452495	1480244	1404374	933676	276001	1571514
	cctcccccc	1570574	1426820			1410010	439434	1493303	1417435	946739	289062	1584574
	ccccccacc	1573868	1430115			1413304	436140	1496597	1420729	950033	292356	1587868
	ttttttctt	1578628	1434875			1418064	431380	1501357	1425489	954794	297116	1592628
	aaaaaacaa	1580575	1436822			1420011	429433	1503302	1427435	956742	299063	1594575
	caaaaaaaa	1585597	1441844			1425033	424411	1508323	1432456	961765	304085	1599597
	gcggggggg	1594218	1450465			1433654	415790	1516944	1441075	970387	312706	1608220
	ttttttgtt	1595084	1451331			1434520	414924	1517810	1441940	971253	313572	1609086
	ccacccccc	1605943	1462190			1445379	404065	1528669	1452798	982111	324431	1619945
	gaagggagg	1606027	1462274			1445463	403981	1528753	1452882	982195	324515	1620029
	ttttttgtt	1606178	1462425			1445614	403830	1528904	1453033	982346	324666	1620180
	ttttttatt	1613953	1470200			1453389	396055	1536679	1460808	990120	332441	1627955
	ttttttgtt	1613975	1470222			1453411	396033	1536701	1460830	990142	332463	1627977
	gaggggggg	1614361	1470608			1453797	395647	1537087	1461216	990528	332849	1628363
	tgttttttt	1614381	1470628			1453817	395627	1537107	1461236	990548	332869	1628383
	ctccccccc	1614408	1470655			1453844	395600	1537134	1461263	990575	332896	1628410
	ctccccccc	1614417	1470664			1453853	395591	1537143	1461272	990584	332905	1628419
	ctccccccc	1614466	1470713			1453902	395542	1537192	1461321	990633	332954	1628468
	aagaaagaa	1614731	1470978			1454167	395277	1537457	1461586	990898	333219	1628733
	ggagggagg	1614808	1471055			1454244	395200	1537534	1461663	990975	333296	1628810
	ttctttctt	1614840	1471087			1454276	395168	1537566	1461695	991007	333328	1628842
	gaggggggg	1615048	1471295			1454484	394960	1537774	1461903	991215	333536	1629050
	cgccccccc	1615054	1471301			1454490	394954	1537780	1461909	991221	333542	1629056
	tggtttgtt	1615354	1471601			1454790	394654	1538080	1462209	991521	333842	1629356
	tggtttgtt	1618716	1474963			1458152	391292	1541442	1465571	993888	337204	1632718
	ttctttttt	1628345	1484592			1467781	381663	1551071	1475200	1003515	346833	1642347
	caacacaca	1631297	1487544			1470733	378711	1554023	1478152	1006467	349785	1645299
	tttcttttt	1632970	1489219			1472408	377038	1555696	1479825	1008143	351458	1646972
	ggggggagg	1636454	1492703			1475892	373554	1559180	1483309	1011626	354942	1650456
	ttttttctt	1639714	1495963			1479152	370294	1562440	1486568	1014885	358202	1653716
	ttttttctt	1644564	1500813			1484005	365444	1567290	1491418	1019733	363052	1658563
	ggggggagg	1646696	1502945			1485894	363312	1569422	1493550	1021865	365184	1660695
	tcctctctt	1647901	1504150			1487099	362107	1570627	1494755	1023070	366389	1661900
	ggggggcgg	1650629	1506878			1489827	359379	1573355	1497483	1025798	369117	1664628
	cccccctcc	1651831	1508080			1491029	358177	1574557	1498684	1027000	370319	1665830
	cccccctcc	1653582	1509831			1492780	356426	1576308	1500435	1028752	372070	1667581
	caacccacc	1659875	1516124			1499073	350133	1582600	1506726	1035041	378363	1673874
	gaaaaaaaa	1664482	1520731			1503680	345526	1587207	1511333	1040699	382970	1678481
	aaaaaacaa	1672173	1528422			1511371	337835	1594898	1519024	1048390	390661	1686172
	attaaataa	1677184	1533433			1516382	332824	1599909	1524035	1053398	395672	1691183
	gccgggcgg	1677382	1533631			1516580	332626	1600107	1524233	1053596	395870	1691381
	aaaaaagaa	1680594	1536843			1519792	329414	1603319	1527445	1056809	399082	1694593
	ggggggagg	1683835	1540084			1523033	326173	1606560	1530686	1060047	402323	1697834
	tggtttgtt	1686519	1542768			1525717	323489	1609244	1533370	1062730	405007	1700518
	tct-tt--t	1695240	1551489			1534438	0	1617965	1542090	0	0	1709239
	gcg-gg--g	1695242	1551491			1534440	0	1617967	1542092	0	0	1709241
	aga-aa--a	1695246	1551495			1534444	0	1617971	1542096	0	0	1709245
	cgc-cc--c	1695247	1551496			1534445	0	1617972	1542097	0	0	1709246
	ata-aa--a	1695249	1551498			1534447	0	1617974	1542099	0	0	1709248
	tat-tt--t	1695257	1551506			1534455	0	1617982	1542107	0	0	1709256
	tgt-tt--t	1695258	1551507			1534456	0	1617983	1542108	0	0	1709257
	gcg-gg--g	1695259	1551508			1534457	0	1617984	1542109	0	0	1709258
	tct-tt--t	1695260	1551509			1534458	0	1617985	1542110	0	0	1709259
	tct-tt--t	1695264	1551513			1534462	0	1617989	1542114	0	0	1709263
	gag-gg--g	1695267	1551516			1534465	0	1617992	1542117	0	0	1709266
	ctc-cc--c	1695269	1551518			1534467	0	1617994	1542119	0	0	1709268
	aca-aa--a	1695270	1551519			1534468	0	1617995	1542120	0	0	1709269
	gcg-gg--g	1695273	1551522			1534471	0	1617998	1542123	0	0	1709272
	aga-aa--a	1695285	1551534			1534483	0	1618010	1542135	0	0	1709284
	aga-aa--a	1695297	1551546			1534495	0	1618022	1542147	0	0	1709296
	aga-aa--a	1695299	1551548			1534497	0	1618024	1542149	0	0	1709298
	tat-tt--t	1695300	1551549			1534498	0	1618025	1542150	0	0	1709299
	cgc-cc--c	1695303	1551552			1534501	0	1618028	1542153	0	0	1709302
	ctc-cc--c	1695306	1551555			1534504	0	1618031	1542156	0	0	1709305
	tct-tt--t	1695311	1551560			1534509	0	1618036	1542161	0	0	1709310
	gtg-gg--g	1695312	1551561			1534510	0	1618037	1542162	0	0	1709311
	ata-aa--a	1695315	1551564			1534513	0	1618040	1542165	0	0	1709314
	aga-aa--a	1695317	1551566			1534515	0	1618042	1542167	0	0	1709316
	tct-tt-tt	1695321	1551570			1534519	0	1618046	1542171	0	413560	1709320
	ctc-ccccc	1695324	1551573			1534522	0	1618049	1542174	1071286	413563	1709323
	cccccctcc	1695471	1551720			1534669	314786	1618196	1542321	1071433	413710	1709470
	ttttttgtt	1695474	1551723			1534672	314783	1618199	1542324	1071436	413713	1709473
	ttttttctt	1695563	1551812			1534761	314694	1618288	1542413	1071525	413802	1709562
	cttccctcc	1696691	1552940			1535889	313566	1619416	1543541	1072653	414930	1710690
	-tt---g--	0	1555763			1538712	0	0	0	1075474	0	0
	ggcgggggg	1701574	1557825			1540774	308683	1624299	1548424	1077538	419813	1715573
	ggggggagg	1704997	1561248			1544197	305260	1627722	1551846	1080961	423236	1718996
	tttttcttt	1706636	1562887			1545836	303621	1629361	1553485	1082600	424875	1720635
	ggggggagg	1707388	1563639			1546588	302869	1630113	1554237	1083352	425627	1721387
	tcctttctt	1712873	1569124			1552073	297384	1635598	1559722	1088836	431112	1726872
	aaaaaacaa	1716214	1572465			1555414	294043	1638939	1563063	1092178	434453	1730213
	gaagggagg	1718623	1574874			1557823	291634	1641348	1565458	1094585	436862	1732622
	ggggggagg	1719746	1575997			1558946	290511	1642471	1566581	1095708	437985	1733745
	acaaaaaaa	1729852	1586103			1569052	280405	1652577	1576687	1105818	448091	1743851
	ttttttctt	1730506	1586757			1569706	279751	1653231	1577341	1106471	448745	1744505
	ccccccgcc	1735894	1592145			1575094	274363	1658619	1582729	1111859	454133	1749893
	accaaacaa	1737879	1594130			1577079	272378	1660604	1584714	1113844	456118	1751878
	gaagggagg	1739399	1595650			1578599	270858	1662124	1586234	1115365	457638	1753398
	cttccctcc	1740258	1596509			1579458	269999	1662983	1587093	1116224	458497	1754257
	aaaaaaaag	1742628	1598879			1581828	267629	1665353	1589463	1118595	460867	1756627
	ggggggtgg	1743645	1599896			1582845	266612	1666370	1590480	1119612	461884	1757644
	tcctttctt	1748394	1604645			1587594	261863	1671119	1595228	1124362	466633	1762393
	aaaaaagaa	1749018	1605269			1588218	261239	1671742	1595851	1124986	467257	1763017
	ggagggggg	1749473	1605724			1588673	260784	1672197	1596306	1125439	467712	1763472
	aggaaagaa	1759336	1615587			1598536	250921	1682060	1606169	1135302	477575	1773335
	ggagggggg	1771869	1628120			1611069	238388	1694593	1618702	1147835	490108	1785868
	ctccccccc	1774236	1630487			1613436	236021	1696960	1621069	1150202	492475	1788235
	ggggggagg	1779447	1635698			1618647	230810	1702171	1626280	1155413	497686	1793446
	ggggggcgg	1780259	1636510			1619459	229998	1702983	1627092	1156225	498498	1794258
	agaaaaaaa	1785695	1641946			1624895	224562	1708419	1632528	1161661	503934	1799694
	ttgtttttt	1788139	1644390			1627339	222118	1710863	1634972	1164106	506378	1802138
	ggggggagg	1789428	1645679			1628628	220829	1712152	1636261	1165397	507667	1803427
	cccccctcc	1793156	1649407			1632356	217101	1715880	1639989	1169126	511395	1807155
	aaaaaagaa	1799980	1656231			1639180	210277	1722704	1646812	1175950	518219	1813979
	gaagggagg	1805444	1661695			1644644	204813	1728168	1652276	1181415	523683	1819443
	aaaaaagaa	1808110	1664361			1647310	202147	1730834	1654942	1184081	526349	1822109
	gcggggggg	1811471	1667722			1650671	198786	1734195	1658303	1187442	529710	1825470
	ggggggtgg	1820467	1676718			1659667	189790	1743191	1667299	1196438	538706	1834466
	acaaaaaaa	1825818	1682069			1665018	184439	1748542	1672650	1201789	544057	1839817
	aagaaaaaa	1833107	1689358			1672307	177150	1755831	1679938	1209079	551346	1847106
	cttccctcc	1841399	1697650			1680599	168858	1764123	1688230	1217371	559638	1855398
	tcctttctt	1843608	1699859			1682808	166649	1766332	1690439	1219581	561847	1857607
	ttttttgtt	1844387	1700638			1683587	165870	1767111	1691218	1220360	562626	1858386
	ttctttttt	1852632	1708883			1691832	157625	1775356	1699462	1228606	570871	1866632
	ggagggggg	1854114	1710365			1693314	156143	1776838	1700944	1230088	572353	1868114
	ggtgggggg	1858511	1714762			1697711	151746	1781235	1705341	1234485	576750	1872511
	tcttttttt	1858592	1714843			1697792	151665	1781316	1705422	1234566	576831	1872592
	ttttttgtt	1865098	1721349			1704298	145159	1787822	1711928	1241072	583337	1879098
	ttttttctt	1866304	1722555			1705504	143953	1789028	1713134	1242278	584543	1880304
	cccccctcc	1866305	1722556			1705505	143952	1789029	1713135	1242279	584544	1880305
	ccacccccc	1867466	1723717			1706666	142791	1790190	1714296	1243440	585705	1881466
	ggggggagg	1874166	1730417			1713366	136091	1796888	1720994	1250140	592405	1888166
	tcctttctt	1874519	1730770			1713719	135738	1797241	1721347	1250493	592758	1888519
	ttttttctt	1876113	1732364			1715313	134144	1798835	1722941	1252087	594352	1890113
	cctcccccc	1877943	1734194			1717143	132314	1800665	1724771	1253917	596182	1891943
	ggagggggg	1882720	1738971			1721919	127537	1805442	1729548	1258696	600959	1896720
	-tt---g--	0	1742520			1725468	0	0	0	1262246	0	0
	ggagggggg	1888498	1744750			1727698	121759	1811220	1735326	1264476	606737	1902497
	cggcccgcc	1901336	1757588			1740536	108921	1824058	1748164	1277315	619575	1915335
	ggggggagg	1901348	1757600			1740548	108909	1824070	1748176	1277327	619587	1915347
	attaaataa	1901665	1757917			1740865	108592	1824387	1748493	1277644	619904	1915664
	ttttttctt	1901666	1757918			1740866	108591	1824388	1748494	1277645	619905	1915665
	ttttttgtt	1901669	1757921			1740869	108588	1824391	1748497	1277648	619908	1915668
	tgttttttt	1901671	1757923			1740871	108586	1824393	1748499	1277650	619910	1915670
	cttccctcc	1903835	1760087			1743035	106422	1826557	1750663	1279814	622074	1917834
	gccgcgcgc	1915323	1771575			1754523	94934	1838044	1762151	1291304	633562	1929322
	aaaaaacaa	1921426	1777677			1760625	88831	1844147	1768253	1297406	639665	1935425
	aacaaaaaa	1923145	1779396			1762344	87112	1845866	1769972	1299125	641384	1937144
	ggagggggg	1923999	1780250			1763198	86258	1846720	1770826	1299979	642238	1937998
	ttctttttt	1931091	1787342			1770290	79166	1853812	1777917	1307071	649330	1945090
	ttgtttttt	1931094	1787345			1770291	79163	1853815	1777920	1307074	649333	1945093
	g---a---a	1199326	0		23S rRNA	0	0	1123347	0	0	0	1214663
	t---t---c	1199655	0		23S rRNA	0	0	1123676	0	0	0	1214992
	t---g----	1203804	0		16S rRNA	0	0	1126852	0	0	0	0
	g---a----	1203805	0		16S rRNA	0	0	1126853	0	0	0	0
	g---t----	1203807	0		16S rRNA	0	0	1126855	0	0	0	0
	c---t----	1203808	0		16S rRNA	0	0	1126856	0	0	0	0
	g---a----	1203810	0		16S rRNA	0	0	1126859	0	0	0	0
	t---g----	1203811	0		16S rRNA	0	0	1126860	0	0	0	0
	g---a----	1203812	0		16S rRNA	0	0	1126861	0	0	0	0
	t---c----	1203813	0		16S rRNA	0	0	1126862	0	0	0	0
	c---t----	1203814	0		16S rRNA	0	0	1126863	0	0	0	0
	t---c----	1203815	0		16S rRNA	0	0	1126864	0	0	0	0
	g---a----	1203818	0		16S rRNA	0	0	1126867	0	0	0	0
	c---g----	1203822	0		16S rRNA	0	0	1126871	0	0	0	0
	g---a----	1203824	0		16S rRNA	0	0	1126873	0	0	0	0
	t---c----	1203825	0		16S rRNA	0	0	1126874	0	0	0	0
	g---t----	1203826	0		16S rRNA	0	0	1126875	0	0	0	0
	t---g----	1203827	0		16S rRNA	0	0	1126876	0	0	0	0
	g---a----	1203828	0		16S rRNA	0	0	1126877	0	0	0	0
	c---a----	1203830	0		16S rRNA	0	0	1126879	0	0	0	0
	c---t----	1203835	0		16S rRNA	0	0	1126882	0	0	0	0
	c---t----	1203838	0		16S rRNA	0	0	1126885	0	0	0	0
	c---t----	1203839	0		16S rRNA	0	0	1126886	0	0	0	0
	c---g----	1203843	0		16S rRNA	0	0	1126890	0	0	0	0
	g---a----	1203846	0		16S rRNA	0	0	1126893	0	0	0	0
	c---t----	1203848	0		16S rRNA	0	0	1126895	0	0	0	0
	g---c----	1203849	0		16S rRNA	0	0	1126896	0	0	0	0
	a---c----	1203853	0		16S rRNA	0	0	1126900	0	0	0	0
	a---g----	1203860	0		16S rRNA	0	0	1126907	0	0	0	0
	t---c----	1203861	0		16S rRNA	0	0	1126908	0	0	0	0
	c---t----	1203862	0		16S rRNA	0	0	1126909	0	0	0	0
	t---c----	1203864	0		16S rRNA	0	0	1126911	0	0	0	0
	c---t----	1203865	0		16S rRNA	0	0	1126912	0	0	0	0
	cttccctcc	1213102	1147863			1129983	796020	1137122	1137222	637283	8825	1228439
	cccccctcc	1216059	1150820			1132940	793063	1140079	1140179	640240	11782	1231396
	aggaaagaa	1216604	1151365			1133485	792518	1140624	1140724	640785	12327	1231941
	cttccctcc	1219547	1154308			1136428	789575	1143567	1143667	643727	15270	1234884
	caacccacc	1219645	1154406			1136526	789477	1143665	1143765	643825	15368	1234982
	aaagaaaaa	1220997	1155758			1137878	788125	1145017	1145117	645177	16720	1236334
	tttgttttt	1221087	1155848			1137968	788035	1145107	1145207	645267	16810	1236424
	ttgtttttt	1221613	1156374			1138493	787509	1145633	1145733	645793	17336	1236950
	agggggggg	1222602	1157363			1139482	786520	1146622	1146722	646782	18325	1237939
	aataaaaaa	1227308	1162069			1144188	781814	1151328	1151428	651487	23031	1242645
	ggtgggggg	1228199	1162960			1145079	780923	1152219	1152319	652378	23922	1243536
	caacccacc	1239304	1174065			1156184	769818	1163324	1163423	663479	35027	1254641
	aggaaagaa	1240038	1174799			1156918	769084	1164058	1164157	664213	35761	1255375
	aaaaaacaa	1241257	1176018			1158137	767865	1165277	1165376	665432	36980	1256594
	agaaaaaaa	1244472	1179233			1161352	764650	1168492	1168591	668649	40195	1259809
	cttctctct	1248754	1183515			1165634	760368	1172774	1172873	672933	44477	1264091
	ccacccccc	1250660	1185421			1167540	758462	1174680	1174779	674840	46383	1265997
	cccccccct	1250904	1185665			1167784	758218	1174924	1175023	675084	46627	1266241
	gaaaaaaaa	1255271	1190032			1172151	753851	1179291	1179390	679452	50994	1270608
	aaaaaagaa	1256778	1191539			1173658	752344	1180798	1180897	680959	52501	1272115
	cttccctcc	1258221	1192982			1175101	750901	1182241	1182340	682403	53944	1273558
	ggggggagg	1264397	1199158			1181272	744725	1188416	1188516	688575	60120	1279734
	ctccccccc	1269498	1204259			1186373	739624	1193517	1193617	693675	65221	1284835
	ttttttgtt	1273224	1207985			1190099	735898	1197243	1197342	697396	68947	1288561
	gaagggagg	1277236	1211997			1194111	731886	1201255	1201354	701408	72959	1292573
	ggggggagg	1293751	1228512			1210626	715371	1217770	1217869	717920	89474	1309088
	aaaaaagaa	1301181	1235942			1218056	707941	1225200	1225299	725350	96904	1316518
	ttttttctt	1301692	1236453			1218567	707430	1225711	1225810	725861	97415	1317029
	cctcccccc	1302181	1236942			1219056	706941	1226200	1226299	726350	97904	1317518
	ctttttttt	1304029	1238790			1220904	705093	1228048	1228147	728199	99752	1319366
	cctcccccc	1304984	1239745			1221859	704138	1229003	1229102	729154	100707	1320321
	tattttttt	1314167	1248928			1231042	694955	1238185	1238283	738338	109890	1329504
	aaaaaagaa	1314318	1249079			1231193	694804	1238336	1238434	738489	110041	1329655
	aaagaaaaa	1314717	1249478			1231592	694405	1238735	1238833	738888	110440	1330054
	taatttatt	1314949	1249710			1231824	694173	1238967	1239065	739120	110672	1330286
	aaaaaacaa	1316210	1250971			1233085	692912	1240228	1240326	740381	111933	1331547
	cctcccccc	1316589	1251350			1233464	692533	1240607	1240704	740758	112312	1331926
	gag-ggggg	1316690	1251452			1233566	0	1240708	1240805	740858	112413	1332027
	ggggggagg	1323217	1257979			1240092	685508	1247235	1247331	747209	118940	1338554
	ggggggggc	1323260	1258022			1240135	685465	1247278	1247374	747252	118983	1338597
	gtttttttt	1323782	1258544			1240657	684943	1247800	1247896	747774	119505	1339119
	cccccctcc	1325956	1260718			1242831	682769	1249974	1250070	749948	121679	1341293
	ctttttttt	1330140	1264902			1247015	678585	1254158	1255536	754131	127146	1345477
	cccccctcc	1330230	1264992			1247105	678495	1254248	1255626	754221	127236	1345567
	ctccccccc	1330532	1265294			1247407	678193	1254550	1255928	754523	127538	1345869
	gttgggtgg	1331731	1266493			1248606	676994	1255749	1257127	755722	128737	1347068
	gaagggagg	1334838	1269600			1251713	673887	1258856	1260234	758829	131844	1350175
	ggagggggg	1335466	1270228			1252341	673259	1259484	1260862	759456	132472	1350803
	taaaaaaaa	1342091	1276853			1258966	666634	1266109	1267487	766080	139097	1357428
	ttttttgtt	1343843	1278605			1260718	664882	1267861	1269239	767832	140849	1359180
	cttccctcc	1346137	1280899			1263012	662588	1270155	1271533	770126	143143	1361474
	ttttttctt	1346589	1281351			1263464	662136	1270607	1271985	770578	143595	1361926
	cccccccct	1348302	1283064			1265177	660423	1272320	1273698	772290	145308	1363639
	tgttttttt	1349309	1284071			1266184	659416	1273327	1274705	773298	146315	1364646
	gaggggggg	1354391	1289153			1271266	654334	1278409	1279787	778379	151397	1369728
	aggagagag	1355650	1290412			1272525	653075	1279668	1281046	779638	152656	1370987
	aaaaaagaa	1357984	1292746			1274859	650741	1282002	1283380	781971	154990	1373321
	ggggggtgg	1357985	1292747			1274860	650740	1282003	1283381	781972	154991	1373322
	ggagggggg	1363956	1298718			1280831	644769	1287974	1289352	787943	160962	1379293
	ggggggcgg	1369689	1304452			1286564	639036	1293707	1295085	793676	166695	1385026
	tcttttttt	1370299	1305062			1287174	638426	1294317	1295695	794286	167305	1385636
	caccccccc	1371332	1306095			1288207	637393	1295350	1296728	795321	168338	1386669
	aaaaaataa	1378093	1312856			1294968	630632	1302111	1303489	802083	175099	1393430
	gttgggtgg	1378554	1313316			1295428	630171	1302572	1303950	802543	175560	1393891
	tgggggggg	1380597	1315359			1297471	628128	1304615	1305993	804587	177603	1395934
	gttgggtgg	1381131	1315893			1298005	627594	1305149	1306527	805121	178137	1396468
	tggtgtgtg	1382382	1317144			1299256	626343	1306400	1307778	806372	179388	1397719
	aacaaaaaa	1384541	1319303			1301415	624184	1308559	1309937	808531	181547	1399878
	aaaaaagaa	1384900	1319662			1301774	623825	1308918	1310296	808890	181906	1400237
	ggggggtgg	1400463	1335225			1317352	608262	1324481	1325861	824434	197469	1415800
	gtggggggg	1409067	1343829			1325955	599658	1333085	1334454	833036	206073	1424404
	ttttt-gtt	1410048	1344810			1326936	598677	1334066	0	834017	207054	1425385
	gttgggtgg	1410403	1345165			1327291	598322	1334421	1335789	834372	207409	1425740
	tttttctct	1412598	1347360			1329486	596127	1336616	1337984	836568	209604	1427935
	ttttttttc	1414232	1348994			1331120	594493	1338250	1339618	838202	211238	1429569
	g--aa---a	1426142	0			0	582583	1350160	0	0	0	1441479
	c--tt---t	1447721	0			0	561004	1371737	0	0	0	1463059
	g--tt---t	1459590	0			0	549135	1383606	0	0	0	1474928
	t--tt---a	1490861	0			0	517864	1414876	0	0	0	1506200
	a--aa---t	1490862	0			0	517863	1414877	0	0	0	1506201
	c--cc---t	1491253	0			0	517472	1415268	0	0	0	1506584
	t--tt---c	1491259	0			0	517466	1415274	0	0	0	1506590
	a--aa---g	1491532	0			0	517193	1415547	0	0	0	1506858
	t--cc---c	1491879	0			0	516846	1415894	0	0	0	1507205
	t--tt---a	1491902	0			0	516823	1415917	0	0	0	1507228
	a--aa---t	1492900	0			0	515825	1416915	0	0	0	1508214
	t--tt---a	1492901	0			0	515824	1416916	0	0	0	1508215
	c--cc---a	1493820	0			0	514905	1417835	0	0	0	1509124
	a--aa---c	1493920	0			0	514805	1417935	0	0	0	1509224
	a--aa---t	1494554	0			0	514171	1418569	0	0	0	1509851
	g--gg---a	1494555	0			0	514170	1418570	0	0	0	1509852
	t--tt---g	1494556	0			0	514169	1418571	0	0	0	1509853
	a--aa---g	1494826	0			0	513899	1418841	0	0	0	1510119
	g--gg---a	1494827	0			0	513898	1418842	0	0	0	1510120
	t--tt---a	1494874	0			0	513851	1418889	0	0	0	1510167
	a--aa---t	1494875	0			0	513850	1418890	0	0	0	1510168
	c--cc---t	1495358	0			0	513367	1419373	0	0	0	1510645
	t--tt---a	1495559	0			0	513166	1419574	0	0	0	1510846
	a--aa---t	1495560	0			0	513165	1419575	0	0	0	1510847
	ttctttttt	1501547	1359076			1341202	507178	1425562	1349700	848285	221320	1516831
	ggggtgggg	1503362	1360891			1343017	505363	1427377	1351515	850100	223135	1518646
	ttctttttt	530613	453450			448044	1511013	454676	454893	2104	1402096	545977
	gaggggggg	531339	454176			448770	1510287	455402	455619	2830	1401370	546703
	tttctt-tt	537503	460340			454934	1504123	461566	461783	0	1395206	552867
	ttttttctt	539573	462410			457004	1502053	463636	463852	10004	1393136	554937
	tcctttctt	542298	465135			459729	1499328	466361	466577	12729	1390411	557662
	ctccccccc	543541	466378			460972	1498085	467604	467820	13972	1389168	558905
	ctttttttt	546164	469001			463595	1495462	470227	470443	16595	1386545	561528
	ttttttgtt	549543	472380			468030	1492083	473606	473822	19975	1383166	564907
	ctttttttt	549922	472759			468409	1491704	473985	474201	20354	1382787	565286
	gaagggagg	551031	473868			469518	1490595	475094	475310	21463	1381678	566395
	aaaaagaga	554398	477235			472885	1487228	478461	478677	24834	1378311	569762
	aagaaaaaa	554818	477655			473305	1486808	478881	479097	25254	1377891	570182
	cccccctcc	556222	479059			474709	1485404	480285	480501	26658	1376487	571586
	ttttttttg	568116	490953			486603	1473510	492179	492395	38553	1364593	583480
	ggggggggt	568117	490954			486604	1473509	492180	492396	38554	1364592	583481
	ttttttttg	568119	490956			486606	1473507	492182	492398	38556	1364590	583483
	aaaaaaaac	568120	490957			486607	1473506	492183	492399	38557	1364589	583484
	cccccccct	568121	490958			486608	1473505	492184	492400	38558	1364588	583485
	aaaaaaaat	568124	490961			486611	1473502	492187	492403	38561	1364585	583488
	aaaaaaaat	568125	490962			486612	1473501	492188	492404	38562	1364584	583489
	ggggggggc	568126	490963			486613	1473500	492189	492405	38563	1364583	583490
	ggagggggg	568333	491170			486820	1473293	492396	492612	38770	1364376	583696
	ggggggagg	568780	491617			487267	1472846	492843	493059	39217	1363929	584143
	tggtttgtt	572201	495038			490688	1469425	496264	496479	42638	1360508	587564
	aaaaaataa	574259	497096			492746	1467367	498322	498537	44696	1358450	589622
	aaaaaataa	575491	498328			493978	1466135	499554	499769	45929	1357218	590854
	ttttttttc	577319	500156			495806	1464307	501382	501597	47757	1355390	592682
	aaaaacaca	578628	501465			497115	1462998	502691	502906	49066	1354081	593991
	ttatttttt	579041	501878			497527	1462585	503104	503318	49479	1353668	594404
	aacaaaaaa	579206	502043			497692	1462420	503269	503483	49644	1353503	594569
	tcccccccc	579621	502458			498107	1462005	503684	503898	50059	1353088	594984
	ctccccccc	582974	505811			501460	1458652	507037	507251	52354	1349735	598337
	ggagggggg	590334	513171			508818	1451292	514397	514610	59715	1342375	605697
	tcctctctc	604543	527380			523028	1437083	528606	528819	73926	1328166	619906
	gaagggagg	617591	540428			536076	1424035	541653	541867	86979	1315118	632954
	attaaataa	622149	544986			540634	1419477	546211	546425	91537	1310560	637512
	cctcccccc	622823	545660			541308	1418803	546885	547099	92211	1309886	638186
	caacccacc	628756	551593			547241	1412870	552818	553032	98145	1303953	644119
	ttttttttc	634837	557674			553322	1406789	558899	559113	104227	1297872	650200
	aggaaagaa	635771	558608			554256	1405855	559833	560047	105162	1296938	651134
	ttttttgtt	639429	562266			557914	1402197	563491	563705	108821	1293280	654792
	tcctttctt	639510	562347			557995	1402116	563572	563786	108902	1293199	654873
	ccacccccc	647484	570321			565969	1394142	571546	571759	116877	1285225	662847
	tcctttctt	654465	577302			572950	1387161	578527	578740	123858	1278244	669828
	ctccccccc	654762	577599			573247	1386864	578824	579037	124155	1277947	670125
	taatttatt	655114	577951			573599	1386512	579176	579389	124507	1277595	670477
	cctcccccc	655191	578028			573676	1386435	579253	579466	124584	1277518	670554
	tattttttt	656759	579596			575244	1384867	580821	581034	126152	1275950	672122
	aaaaaagaa	663357	586194			581842	1378269	587419	587632	132750	1269352	678720
	tcccccccc	663510	586347			581995	1378116	587572	587785	132903	1269199	678873
	ggggggagg	671928	594768			590415	1369698	595990	596203	141323	1260781	687291
	ccacccccc	681373	604213			599860	1360253	605435	605648	150769	1251336	696736
	ggggggagg	682899	605739			601386	1358727	606961	607174	152295	1249810	698262
	aaaaaataa	685068	607884			603483	1356630	609106	609270	154393	1247713	700407
	attaaataa	697779	620595			616196	1343919	621817	621981	167106	1235002	713118
	tcctttctt	697780	620596			616197	1343918	621818	621982	167107	1235001	713119
	t--tt---g	713099	0			0	1328599	637137	0	0	0	728438
	aggaag-ga	739015	625913			621514	1302683	663052	627297	0	1229684	754354
	gaagga-ag	739017	625915			621516	1302681	663054	627299	0	1229682	754356
	aggaag-ga	739018	625916			621517	1302680	663055	627300	0	1229681	754357
	tggttg-gt	739019	625917			621518	1302679	663056	627301	0	1229680	754358
	tccttc-ct	739022	625920	2985	site-specific integrase	621521	1302676	663059	627304	0	1229677	754361
	attaat-ta	739023	625921	2985	site-specific integrase	621522	1302675	663060	627305	0	1229676	754362
	gaagga-ag	739024	625922	2985	site-specific integrase	621523	1302674	663061	627306	0	1229675	754363
	caacca-ac	739028	625926	2985	site-specific integrase	621527	1302670	663065	627310	0	1229671	754367
	aggaag-ga	739029	625927	2985	site-specific integrase	621528	1302669	663066	627311	0	1229670	754368
	tggttg-gt	739031	625929	2985	site-specific integrase	621530	1302667	663068	627313	0	1229668	754370
	caacca-ac	739032	625930	2985	site-specific integrase	621531	1302666	663069	627314	0	1229667	754371
	taatta-at	739034	625932	2985	site-specific integrase	621533	1302664	663071	627316	0	1229665	754373
	cttcct-tc	739038	625936	2985	site-specific integrase	621537	1302660	663075	627320	0	1229661	754377
	tggttg-gt	739039	625937	2985	site-specific integrase	621538	1302659	663076	627321	0	1229660	754378
	tccttc-ct	739040	625938	2985	site-specific integrase	621539	1302658	663077	627322	0	1229659	754379
	attaat-ta	739041	625939	2985	site-specific integrase	621540	1302657	663078	627323	0	1229658	754380
	taatta-at	739046	625944	2985	site-specific integrase	621545	1302652	663083	627328	0	1229653	754385
	attaat-ta	739047	625945	2985	site-specific integrase	621546	1302651	663084	627329	0	1229652	754386
	gccggc-cg	739048	625946	2985	site-specific integrase	621547	1302650	663085	627330	0	1229651	754387
	attaat-ta	739050	625948	2985	site-specific integrase	621549	1302648	663087	627332	0	1229649	754389
	caacca-ac	739052	625950	2985	site-specific integrase	621551	1302646	663089	627334	0	1229647	754391
	cggccg-gc	739054	625952	2985	site-specific integrase	621553	1302644	663091	627336	0	1229645	754393
	caacca-ac	739055	625953	2985	site-specific integrase	621554	1302643	663092	627337	0	1229644	754394
	cttcct-tc	739057	625955	2985	site-specific integrase	621556	1302641	663094	627339	0	1229642	754396
	attaat-ta	739060	625958	2985	site-specific integrase	621559	1302638	663097	627342	0	1229639	754399
	aggaag-ga	739061	625959	2985	site-specific integrase	621560	1302637	663098	627343	0	1229638	754400
	gttggt-tg	739062	625960	2985	site-specific integrase	621561	1302636	663099	627344	0	1229637	754401
	caacca-ac	739065	625963	2985	site-specific integrase	621564	1302633	663102	627347	0	1229634	754404
	caacca-ac	739066	625964	2985	site-specific integrase	621565	1302632	663103	627348	0	1229633	754405
	gaagga-ag	739067	625965	2985	site-specific integrase	621566	1302631	663104	627349	0	1229632	754406
	cggccg-gc	739068	625966	2985	site-specific integrase	621567	1302630	663105	627350	0	1229631	754407
	attaat-ta	739069	625967	2985	site-specific integrase	621568	1302629	663106	627351	0	1229630	754408
	aggaag-ga	739071	625969	2985	site-specific integrase	621570	1302627	663108	627353	0	1229628	754410
	cttcct-tc	739072	625970	2985	site-specific integrase	621571	1302626	663109	627354	0	1229627	754411
	tccttc-ct	739076	625973	2985	site-specific integrase	621574	1302622	663113	627357	0	1229624	754415
	cggccg-gc	739077	625974	2985	site-specific integrase	621575	1302621	663114	627358	0	1229623	754416
	gaagga-ag	739081	625978	2985	site-specific integrase	621579	1302617	663118	627362	0	1229619	754420
	cttcct-tc	739082	625979	2985	site-specific integrase	621580	1302616	663119	627363	0	1229618	754421
	gaagga-ag	739087	625984	2985	site-specific integrase	621585	1302611	663124	627368	0	1229613	754426
	gaagga-ag	739088	625985	2985	site-specific integrase	621586	1302610	663125	627369	0	1229612	754427
	taatta-at	739089	625986	2985	site-specific integrase	621587	1302609	663126	627370	0	1229611	754428
	aggaag-ga	739090	625987	2985	site-specific integrase	621588	1302608	663127	627371	0	1229610	754429
	taatta-at	739091	625988	2985	site-specific integrase	621589	1302607	663128	627372	0	1229609	754430
	cggccg-gc	739094	625991	2985	site-specific integrase	621592	1302604	663131	627375	0	1229606	754433
	tccttc-ct	739095	625992	2985	site-specific integrase	621593	1302603	663132	627376	0	1229605	754434
	gccggc-cg	739097	625994	2985	site-specific integrase	621595	1302601	663134	627378	0	1229603	754436
	gttggt-tg	739099	625996	2985	site-specific integrase	621597	1302599	663136	627380	0	1229601	754438
	cttcct-tc	739100	625997	2985	site-specific integrase	621598	1302598	663137	627381	0	1229600	754439
	caacca-ac	739103	625999	2985	site-specific integrase	621600	1302595	663140	627383	0	1229598	754442
	gaagga-ag	739106	626002	2985	site-specific integrase	621603	1302592	663143	627386	0	1229595	754445
	cggccg-gc	739109	626005	2985	site-specific integrase	621606	1302589	663146	627389	0	1229592	754448
	taatta-at	739110	626006	2985	site-specific integrase	621607	1302588	663147	627390	0	1229591	754449
	caacca-ac	739112	626008	2985	site-specific integrase	621609	1302586	663149	627392	0	1229589	754451
	gaagga-ag	739115	626011	2985	site-specific integrase	621612	1302583	663152	627395	0	1229586	754454
	taatta-at	739120	626016	2985	site-specific integrase	621617	1302578	663157	627400	0	1229581	754459
	tccttc-ct	739125	626021	2985	site-specific integrase	621622	1302573	663162	627405	0	1229576	754464
	gaagga-ag	739126	626023	2985	site-specific integrase	621624	1302572	663163	627407	0	1229574	754465
	taatta-at	739128	626025	2985	site-specific integrase	621626	1302570	663165	627409	0	1229572	754467
	cttcct-tc	739135	626032	2985	site-specific integrase	621633	1302563	663172	627416	0	1229565	754474
	gccggc-cg	739136	626033	2985	site-specific integrase	621634	1302562	663173	627417	0	1229564	754475
	caacca-ac	739137	626034	2985	site-specific integrase	621635	1302561	663174	627418	0	1229563	754476
	accaac-ca	739140	626037	2985	site-specific integrase	621638	1302558	663177	627421	0	1229560	754479
	gaagga-ag	739141	626038	2985	site-specific integrase	621639	1302557	663178	627422	0	1229559	754480
	cttcct-tc	739142	626039	2985	site-specific integrase	621640	1302556	663179	627423	0	1229558	754481
	gaagga-ag	739143	626040	2985	site-specific integrase	621641	1302555	663180	627424	0	1229557	754482
	accaac-ca	739144	626041	2985	site-specific integrase	621642	1302554	663181	627425	0	1229556	754483
	cttcct-tc	739145	626042	2985	site-specific integrase	621643	1302553	663182	627426	0	1229555	754484
	tccttc-ct	739150	626053	2985	site-specific integrase	621654	1302548	663187	627437	0	1229544	754489
	caacca-ac	739151	626054	2985	site-specific integrase	621655	1302547	663188	627438	0	1229543	754490
	caacca-ac	739153	626056	2985	site-specific integrase	621657	1302545	663190	627440	0	1229541	754492
	gaagga-ag	739157	626060	2985	site-specific integrase	621661	1302541	663194	627444	0	1229537	754496
	taatta-at	739158	626061	2985	site-specific integrase	621662	1302540	663195	627445	0	1229536	754497
	tccttc-ct	739160	626063	2985	site-specific integrase	621664	1302538	663197	627447	0	1229534	754499
	cttcct-tc	739168	626080	2985	site-specific integrase	621681	1302530	663205	627464	0	1229517	754507
	gaagga-ag	739171	626083	2985	site-specific integrase	621684	1302527	663208	627467	0	1229514	754510
	cttcct-tc	739172	626084	2985	site-specific integrase	621685	1302526	663209	627468	0	1229513	754511
	tggttg-gt	739173	626085	2985	site-specific integrase	621686	1302525	663210	627469	0	1229512	754512
	aggaag-ga	739174	626086	2985	site-specific integrase	621687	1302524	663211	627470	0	1229511	754513
	tccttc-ct	739175	626087	2985	site-specific integrase	621688	1302523	663212	627471	0	1229510	754514
	cttcct-tc	739176	626089	2985	site-specific integrase	621690	1302522	663213	627473	0	1229508	754515
	cttcct-tc	739177	626090	2985	site-specific integrase	621691	1302521	663214	627474	0	1229507	754516
	attaat-ta	739180	626093	2985	site-specific integrase	621694	1302518	663217	627477	0	1229504	754519
	cttcct-tc	739181	626094	2985	site-specific integrase	621695	1302517	663218	627478	0	1229503	754520
	aggaag-ga	739182	626095	2985	site-specific integrase	621696	1302516	663219	627479	0	1229502	754521
	tccttc-ct	739183	626096	2985	site-specific integrase	621697	1302515	663220	627480	0	1229501	754522
	caacca-ac	739187	626100	2985	site-specific integrase	621701	1302511	663224	627484	0	1229497	754526
	gccggc-cg	739189	626102	2985	site-specific integrase	621703	1302509	663226	627486	0	1229495	754528
	taatta-at	739190	626103	2985	site-specific integrase	621704	1302508	663227	627487	0	1229494	754529
	gccggc-cg	739192	626105	2985	site-specific integrase	621706	1302506	663229	627489	0	1229492	754531
	caacca-ac	739196	626109	2985	site-specific integrase	621710	1302502	663233	627493	0	1229488	754535
	accaac-ca	739198	626111	2985	site-specific integrase	621712	1302500	663235	627495	0	1229486	754537
	attaat-ta	739200	626113	2985	site-specific integrase	621714	1302498	663237	627497	0	1229484	754539
	cttcct-tc	739201	626114	2985	site-specific integrase	621715	1302497	663238	627498	0	1229483	754540
	tccttc-ct	739205	626118	2985	site-specific integrase	621719	1302493	663242	627502	0	1229479	754544
	cggccg-gc	739211	626127	2985	site-specific integrase	621728	1302487	663248	627511	0	1229470	754550
	gttggt-tg	739212	626128	2985	site-specific integrase	621729	1302486	663249	627512	0	1229469	754551
	aggaag-ga	739214	626130	2985	site-specific integrase	621731	1302484	663251	627514	0	1229467	754553
	aggaag-ga	739215	626131	2985	site-specific integrase	621732	1302483	663252	627515	0	1229466	754554
	attaat-ta	739218	626139	2985	site-specific integrase	621740	1302480	663255	627523	0	1229458	754557
	cttcct-tc	739220	626141	2985	site-specific integrase	621742	1302478	663257	627525	0	1229456	754559
	gttggt-tg	739222	626143	2985	site-specific integrase	621744	1302476	663259	627527	0	1229454	754561
	cttcct-tc	739224	626145	2985	site-specific integrase	621746	1302474	663261	627529	0	1229452	754563
	aggaag-ga	739225	626146	2985	site-specific integrase	621747	1302473	663262	627530	0	1229451	754564
	taatta-at	739227	626148	2985	site-specific integrase	621749	1302471	663264	627532	0	1229449	754566
	gaagga-ag	739228	626149	2985	site-specific integrase	621750	1302470	663265	627533	0	1229448	754567
	tggttg-gt	739231	626152	2985	site-specific integrase	621753	1302467	663268	627536	0	1229445	754570
	caacca-ac	739232	626153	2985	site-specific integrase	621754	1302466	663269	627537	0	1229444	754571
	taatta-at	739236	626157	2985	site-specific integrase	621758	1302462	663273	627541	0	1229440	754575
	tggttg-gt	739242	626163	2985	site-specific integrase	621764	1302456	663279	627547	0	1229434	754581
	attaat-ta	739245	626166	2985	site-specific integrase	621767	1302453	663282	627550	0	1229431	754584
	accaac-ca	739246	626167	2985	site-specific integrase	621768	1302452	663283	627551	0	1229430	754585
	tggttg-gt	739247	626168	2985	site-specific integrase	621769	1302451	663284	627552	0	1229429	754586
	cttcct-tc	739250	626178	2985	site-specific integrase	621779	1302448	663287	627562	0	1229419	754589
	tccttc-ct	739252	626180	2985	site-specific integrase	621781	1302446	663289	627564	0	1229417	754591
	attaat-ta	739255	626183	2985	site-specific integrase	621784	1302443	663292	627567	0	1229414	754594
	gttggt-tg	739256	626184	2985	site-specific integrase	621785	1302442	663293	627568	0	1229413	754595
	attaat-ta	739258	626186	2985	site-specific integrase	621787	1302440	663295	627570	0	1229411	754597
	gttggt-tg	739264	626192	2985	site-specific integrase	621793	1302434	663301	627576	0	1229405	754603
	caacca-ac	739265	626193	2985	site-specific integrase	621794	1302433	663302	627577	0	1229404	754604
	cttcct-tc	739267	626195	2985	site-specific integrase	621796	1302431	663304	627579	0	1229402	754606
	attaat-ta	739269	626197	2985	site-specific integrase	621798	1302429	663306	627581	0	1229400	754608
	aggaag-ga	739270	626198	2985	site-specific integrase	621799	1302428	663307	627582	0	1229399	754609
	cggccg-gc	739271	626199	2985	site-specific integrase	621800	1302427	663308	627583	0	1229398	754610
	cttcct-tc	739273	626201	2985	site-specific integrase	621802	1302425	663310	627585	0	1229396	754612
	aggaag-ga	739276	626203	2985	site-specific integrase	621804	1302422	663313	627587	0	1229394	754615
	tccttc-ct	739277	626204	2985	site-specific integrase	621805	1302421	663314	627588	0	1229393	754616
	tggttg-gt	739280	626207	2985	site-specific integrase	621808	1302418	663317	627591	0	1229390	754619
	cggccg-gc	739281	626208	2985	site-specific integrase	621809	1302417	663318	627592	0	1229389	754620
	taatta-at	739283	626210	2985	site-specific integrase	621811	1302415	663320	627594	0	1229387	754622
	gttggt-tg	739284	626211	2985	site-specific integrase	621812	1302414	663321	627595	0	1229386	754623
	aggaag-ga	739290	626217	2985	site-specific integrase	621818	1302408	663327	627601	0	1229380	754629
	attaat-ta	739291	626218	2985	site-specific integrase	621819	1302407	663328	627602	0	1229379	754630
	tggttg-gt	739292	626219	2985	site-specific integrase	621820	1302406	663329	627603	0	1229378	754631
	taatta-at	739293	626220	2985	site-specific integrase	621821	1302405	663330	627604	0	1229377	754632
	aggaag-ga	739294	626221	2985	site-specific integrase	621822	1302404	663331	627605	0	1229376	754633
	cttcct-tc	739297	626224	2985	site-specific integrase	621825	1302401	663334	627608	0	1229373	754636
	tccttc-ct	739300	626227	2985	site-specific integrase	621828	1302398	663337	627611	0	1229370	754639
	cttcct-tc	739301	626228	2985	site-specific integrase	621829	1302397	663338	627612	0	1229369	754640
	-cc--t-t-	0	628062			623663	0	0	629446	0	1227535	0
	-tt--g-g-	0	630593			626194	0	0	631977	0	1225004	0
	-gg--c-c-	0	633947			629548	0	0	635331	0	1221650	0
	-tt--c-c-	0	636771			632372	0	0	638154	0	1218827	0
	-ac--a-a-	0	661096			656696	0	0	662479	0	1194499	0
	-cc--g-g-	0	661308			656908	0	0	662691	0	1194287	0
	ctccccccc	747976	670790			666390	1293722	672012	672171	179680	1184805	763315
	gaggggggg	748442	671256			666856	1293256	672478	672637	180146	1184339	763781
	ttctttttt	753612	676426			672026	1288086	677648	677807	185316	1179169	768951
	cccccctcc	754715	677529			673129	1286983	678751	678910	186419	1178066	770054
	aaaaaagaa	758817	681643			677243	1282881	682853	683011	190533	1173964	774156
	gaagggagg	762208	685034			680634	1279490	686244	686402	193924	1170573	777547
	aaaaaaaag	763636	686462			682062	1278062	687672	687830	195352	1169145	778975
	ttttttttc	769690	692516			688116	1272008	693725	693884	201407	1163091	785029
	aaaaaacaa	771925	694751			690351	1269773	695960	696119	203642	1160856	787264
	gaagggagg	776756	699582			695182	1264942	700791	700950	208474	1156025	792095
	tttttattt	778691	701517			697116	1263007	702726	702884	210409	1154090	794030
	ccacccccc	779482	702308			697907	1262216	703517	703675	211200	1153299	794821
	gttgggtgg	783579	706405			702003	1258119	707614	707772	215299	1149202	798918
	taatttatt	786845	709671			705269	1254853	710880	711038	218565	1145936	802184
	ccccccacc	799577	722403			718001	1242121	723612	723769	231299	1133204	814916
	aaaaaagaa	800315	723141			718739	1241383	724350	724507	232037	1132466	815654
	tttcttttt	802217	725043			720641	1239481	726251	726409	233939	1130564	817556
	ccctccccc	802269	725095			720693	1239429	726303	726461	233991	1130512	817608
	gggtggggg	802583	725409			721007	1239115	726617	726775	234305	1130198	817922
	ttttttgtt	804103	726929			722527	1237595	728137	728295	235826	1128678	819442
	gaagggagg	804487	727313			722911	1237211	728521	728679	236210	1128294	819826
	attaaataa	806193	729019			724617	1235505	730227	730385	237917	1126588	821532
	ttttttatt	807146	729972			725570	1234552	731180	731337	238871	1125635	822485
	gggaggggg	808827	731653			727251	1232871	732861	732990	240553	1123954	824166
	cccccaccc	808895	731721			727319	1232803	732929	733058	240622	1123886	824234
	cttccctcc	810099	732925			728523	1231599	734133	734260	241826	1122682	825438
	aaagaaaaa	811266	734092			729690	1230432	735300	735427	242993	1121515	826605
	tttcttttt	811294	734120			729718	1230404	735328	735455	243021	1121487	826633
	aaagaaaaa	811477	734303			729901	1230221	735511	735638	243204	1121304	826816
	ttttttatt	814281	737107			732705	1227417	738315	738440	246010	1118500	829620
	tgttttttt	814761	737587			733185	1226937	738795	738920	246490	1118020	830100
	cttccctcc	817905	740731			736329	1223793	741939	742064	249635	1114876	833244
	aaaaaaaag	819295	742119			737717	1222403	743329	743453	251025	1113486	834634
	gggggggga	820653	743477			739075	1221045	744687	744811	252384	1112128	835979
	aaaaaaaag	820654	743478			739076	1221044	744688	744812	252385	1112127	835980
	aaaaaaaat	821465	744289			739887	1220233	745499	745623	253197	1111316	836791
	aaaaaacaa	824587	747411			743009	1217111	748621	748745	256319	1108194	839915
	gaagggagg	827506	750330			745928	1214192	751540	751662	259238	1105275	842834
	tttattttt	827735	750559			746157	1213963	751769	751891	259467	1105046	843063
	gaggggggg	828184	751008			746606	1213514	752218	752340	259916	1104597	843512
	agaaaaaaa	828190	751014			746612	1213508	752224	752346	259922	1104591	843518
	tttcttttt	832276	755100			750698	1209422	756309	756430	264013	1100505	847604
	ttttt-gtt	834115	756939			752537	1207583	758148	0	265852	1098666	849443
	gaagggagg	847407	770231			765829	1194291	771440	771560	279148	1085374	862735
	ttttttatt	848999	771823			767421	1192699	773032	773152	280740	1083782	864327
	cccccctcc	856674	779498			775096	1185024	780707	780827	288417	1076107	872002
	ccacccccc	860387	783210			778809	1181311	784419	784539	292131	1072394	875715
	ttttttctt	864577	787400			782999	1177121	788609	788729	296324	1068204	879905
	ccccccacc	864578	787401			783000	1177120	788610	788730	296325	1068203	879906
	ttttttgtt	864976	787799			783397	1176722	789008	789128	296723	1067805	880304
	ttttttatt	868664	791487			787085	1173034	792696	792816	300411	1064117	883992
	cctcccccc	870639	793462			789060	1171059	794671	794790	302386	1062142	885967
	cctcccccc	874597	797420			793018	1167101	798629	798747	306344	1058184	889925
	gggggagag	880196	803019			798617	1161502	804228	804346	311943	1052585	895524
	aagaaaaaa	883208	806031			801629	1158490	807240	807358	314955	1049573	898536
	cctcccccc	890941	813764			809362	1150757	814973	815091	322688	1041840	906269
	aaaaaataa	891462	814285			809883	1150236	815494	815612	323209	1041319	906790
	ttttttatt	897731	820554			816151	1143967	821763	821880	329479	1035050	913059
	tggtttgtt	897896	820719			816316	1143802	821928	822045	329644	1034885	913224
	caacccacc	897897	820720			816317	1143801	821929	822046	329645	1034884	913225
	gggggggga	899303	822126			817723	1142395	823335	823452	331051	1033478	914631
	gggaggggg	900862	823700			819282	1140851	824894	825011	332610	1031919	916190
	ttgtttttt	911633	834471			830052	1130080	835664	835774	343381	1021148	926961
	cctcccccc	920145	844046			838564	1121568	844176	844284	351893	1012636	935473
	cctcccccc	921777	845678			840196	1119936	845808	845916	353525	1011004	937105
	ccgcccccc	922367	846268			840786	1119346	846398	846505	354115	1010414	937695
	ggtgggggg	927934	851835			846353	1113779	851965	852072	359682	1004847	943262
	tggtttgtt	936073	859974			854492	1105640	860104	860210	367823	996708	951401
	ggagggggg	939390	863291			857809	1102323	863421	863527	371140	993391	954718
	ttttttatt	941843	865748			860258	1099872	865872	865984	373601	990932	957175
	ttttttgtt	944087	867992			862502	1097628	868116	868227	375846	988688	959419
	gaagggagg	947517	871422			865932	1094198	871546	871656	379277	985258	962849
	agggggggg	950448	874353			868863	1091267	874477	874586	382209	982327	965780
	ttctttttt	951268	875173			869492	1090447	875297	875406	383029	981507	966600
	ttttttatt	960875	884780			879099	1080840	884903	885011	392637	971900	976207
	aaaaaacaa	963712	887617			881936	1078003	887740	887847	395474	969063	979044
	ttttttctt	964164	888069			882388	1077551	888192	888299	395926	968611	979496
	aaaaaagaa	965278	889183			883502	1076437	889306	889413	397040	967497	980610
	tcctttctt	965656	889561			883880	1076059	889684	889791	397418	967119	980988
	ccctcc-cc	968375	892280			886599	1073340	892403	892510	0	964400	983707
	aaacaa-aa	968822	892727			887046	1072893	892850	892957	0	963953	984154
	tttctt-tt	968912	892817			887136	1072803	892940	893047	0	963863	984244
	cccccctcc	971775	895676			889994	1069940	895803	895905	402474	961000	987107
	ggagggggg	972319	896220			890538	1069396	896347	896449	403018	960456	987651
	aaaaaacaa	976565	900466			894784	1065150	900593	900695	407263	956210	991897
	ggggggagg	978267	902168			896486	1063448	902295	902397	408965	954508	993599
	aaaaaagaa	994899	918800			913118	1046816	918926	919029	425596	937876	1010231
	aaaaaagaa	995437	919338			913656	1046278	919464	919567	426134	937338	1010769
	aaaaa-taa	1002578	926479			920797	1039137	926605	0	433273	930197	1017910
	ggggggagg	1003569	927470			921788	1038146	927596	927697	434264	929206	1018901
	gttgggtgg	1005064	928965			923283	1036651	929091	929192	435758	927711	1020396
1	aaaagaaaa	1007746	931647	4430		925965	1033969	931773	931874	438440	925029	1023078
	ttttttgtt	1010075	933976			928294	1031640	934102	934203	440769	922700	1025407
	gaagggagg	1013463	937364			931682	1028252	937490	937590	444156	919312	1028795
	gaggggggg	1014563	938464			932782	1027152	938590	938690	445256	918212	1029895
	ttgtttttt	1015131	939032			933350	1026584	939158	939258	445824	917644	1030463
	aggaaagaa	1018330	942231			936272	1023385	942357	942457	449023	914445	1033662
	aaaaaataa	1029221	954176			947163	1012494	953248	953348	459914	903554	1044553
	ttttttgtt	1029386	954341			947328	1012329	953413	953513	460080	903389	1044718
	aaaaaaaag	1030830	955785			948772	1010885	954856	954957	461522	901945	1046162
	ggggggtgg	1038361	963316			956303	1003354	962387	962488	469053	894414	1053693
	ggggggtgg	1041371	966326			959313	1000344	965397	965498	472063	891404	1056703
	aaaaaataa	1051920	976875			969862	989795	975946	976047	482609	880855	1067252
	tcctttctt	1052081	977036			970023	989634	976107	976208	482770	880694	1067413
	ggtgggggg	1053995	978950			971937	987720	978021	978122	484684	878780	1069327
	ttttttttc	1054162	979117			972104	987553	978188	978289	484851	878613	1069494
	tttgttttt	1067871	992826			985813	973844	991897	991998	498558	864904	1083203
	accacacaa	1072161	997116			990103	969554	996187	996288	502849	860614	1087493
	tttttctct	1072202	997157			990144	969513	996228	996329	502890	860573	1087534
	ggagggggg	1075112	1000067			993054	966603	999138	999239	505800	857663	1090444
	aaaaaacaa	1075949	1000904			993891	965766	999975	1000076	506637	856826	1091281
	cccccctcc	1084564	1009519			1002506	957151	1008589	1008690	515250	848211	1099896
	attaaataa	1086742	1011697			1004684	954973	1010767	1010868	517428	846033	1102074
	tcctttctt	1088854	1013809			1006796	952861	1012879	1012979	519538	843921	1104186
	aaaaaataa	1093285	1018240			1011227	948430	1017310	1017410	523974	839490	1108617
	tcttttttt	1095945	1020900			1013887	945770	1019970	1020070	526633	836830	1111277
	g--agg-gg	1096779	0			0	944936	1020804	1020904	0	835996	1112111
	aaaaaagaa	1098024	1021921			1014908	943691	1022049	1022149	527653	834751	1113356
	tttt-tgtt	1098198	1022095			1015082	943517	0	1022322	527827	834577	1113530
	ccgcccccc	1099558	1023455			1016442	942157	1023581	1023682	529187	833217	1114890
	aaaaaagaa	1105391	1029288			1022275	936324	1029414	1029514	535022	827384	1120723
	ttttttctt	1105647	1029544			1022531	936068	1029670	1029770	535279	827128	1120979
	cctcccccc	1112234	1036131			1029118	929481	1036257	1036357	541866	820541	1127566
	ccccccacc	1112973	1036870			1029857	928742	1036996	1037096	542605	819802	1128305
	tcccccccc	1115093	1038990			1031977	926622	1039116	1039216	544724	817682	1130425
	ttttttctt	1117909	1041806			1034793	923806	1041932	1042032	547532	814866	1133241
	accaaacaa	1118628	1042525			1035512	923087	1042651	1042751	548251	814147	1133960
	gaagggagg	1128929	1052826			1045813	912786	1052952	1053052	558548	803846	1144261
	aaaaaacaa	1137423	1061320			1054307	904292	1061446	1061545	567041	795352	1152755
	aagaaaaaa	1141013	1064910			1057897	900702	1065036	1065135	570631	791762	1156345
	ggggggagg	1145067	1068964			1061951	896648	1069090	1069189	574686	787708	1160399
	aggaaagaa	1154064	1077961			1070948	887651	1078087	1078186	583679	778711	1169396
	gaggggggg	1156282	1080179			1073166	885433	1080305	1080404	585898	776493	1171614
	aaaaaagaa	1162281	1086178			1079165	879434	1086304	1086403	591895	770494	1177613
	gttgtgtgt	1167646	1091543			1084530	874069	1091669	1091768	597262	765129	1182978
	aaaaaagaa	1169705	1093602			1086589	872010	1093728	1093827	599318	763070	1185037
	ttttttctt	1176374	1100270			1093257	865341	1100397	1100496	605984	756401	1191706
	tattttttt	1181956	1105852			1098839	859759	1105979	1106078	611566	750819	1197288
	attaaataa	1182853	1106749			1099736	858862	1106876	1106975	612463	749922	1198185
	caacccacc	1184107	1108003			1100990	857608	1108129	1108229	613716	748668	1199439
	tttcttttt	1194224	1118120	5360	23S rRNA	1111107	847491	1118245	1118345	623837	738551	1209561
	ccccgcccc	1195492	1119388	5360	23S rRNA	1112375	846223	1118929	1119613	625105	737283	1210829
	ccccgcccc	1195493	1119389	5360	23S rRNA	1112376	846222	1118930	1119614	625106	737282	1210830
	ggggagggg	1195494	1119390	5360	23S rRNA	1112377	846221	1118931	1119615	625107	737281	1210831
	aaaagaaaa	1195503	1119399	5360	23S rRNA	1112386	846212	1118940	1119624	625116	737272	1210840
	ggggagggg	1195504	1119400	5360	23S rRNA	1112387	846211	1118941	1119625	625117	737271	1210841
	ggggcgggg	1195505	1119401	5360	23S rRNA	1112388	846210	1118942	1119626	625118	737270	1210842
	ggggagggg	1195506	1119402	5360	23S rRNA	1112389	846209	1118943	1119627	625119	737269	1210843
	ccccacccc	1195511	1119407	5360	23S rRNA	1112394	846204	1118948	1119632	625124	737264	1210848
	ggggtgggg	1195512	1119408	5360	23S rRNA	1112395	846203	1118949	1119633	625125	737263	1210849
	aaaataaaa	1195513	1119409	5360	23S rRNA	1112396	846202	1118950	1119634	625126	737262	1210850
	ggggtgggg	1195514	1119410	5360	23S rRNA	1112397	846201	1118951	1119635	625127	737261	1210851
	ccccgcccc	1195516	1119412	5360	23S rRNA	1112399	846199	1118953	1119637	625129	737259	1210853
	ttttctttt	1195517	1119413	5360	23S rRNA	1112400	846198	1118954	1119638	625130	737258	1210854
	ccccacccc	1195519	1119415	5360	23S rRNA	1112402	846196	1118956	1119640	625132	737256	1210856
	cccctcccc	1195522	1119418	5360	23S rRNA	1112405	846193	1118959	1119643	625135	737253	1210859
	ggggagggg	1195524	1119420	5360	23S rRNA	1112407	846191	1118961	1119645	625137	737251	1210861
	aaaagaaaa	1195526	1119422	5360	23S rRNA	1112409	846189	1118963	1119647	625139	737249	1210863
	aaaacaaaa	1195528	1119424	5360	23S rRNA	1112411	846187	1118965	1119649	625141	737247	1210865
	ccccgcccc	1195530	1119426	5360	23S rRNA	1112413	846185	1118967	1119651	625143	737245	1210867
	ccccacccc	1195540	1119436	5360	23S rRNA	1112423	846175	1118972	1119661	625153	737235	1210877
	ggggtgggg	1195542	1119438	5360	23S rRNA	1112425	846173	1118974	1119663	625155	737233	1210879
	ggggagggg	1195544	1119440	5360	23S rRNA	1112427	846171	1118976	1119665	625157	737231	1210881
	ttttctttt	1195545	1119441	5360	23S rRNA	1112428	846170	1118977	1119666	625158	737230	1210882
	ttttgtttt	1195547	1119443	5360	23S rRNA	1112430	846168	1118979	1119668	625160	737228	1210884
	aaaacaaaa	1195549	1119445	5360	23S rRNA	1112432	846166	1118981	1119670	625162	737226	1210886
	aaaacaaaa	1195551	1119447	5360	23S rRNA	1112434	846164	1118983	1119672	625164	737224	1210888
	ttttctttt	1195552	1119448	5360	23S rRNA	1112435	846163	1118984	1119673	625165	737223	1210889
	ttttgtttt	1195553	1119449	5360	23S rRNA	1112436	846162	1118985	1119674	625166	737222	1210890
	cccctcccc	1195554	1119450	5360	23S rRNA	1112437	846161	1118986	1119675	625167	737221	1210891
	aaaagaaaa	1195561	1119457	5360	23S rRNA	1112444	846154	1118993	1119682	625174	737214	1210898
	ttttgtttt	1195564	1119460	5360	23S rRNA	1112447	846151	1119001	1119685	625177	737211	1210901
	cccctcccc	1195565	1119461	5360	23S rRNA	1112448	846150	1119002	1119686	625178	737210	1210902
	ggggagggg	1195568	1119464	5360	23S rRNA	1112451	846147	1119005	1119689	625181	737207	1210905
	ccccacccc	1195569	1119465	5360	23S rRNA	1112452	846146	1119006	1119690	625182	737206	1210906
	aaaagaaaa	1195571	1119467	5360	23S rRNA	1112454	846144	1119008	1119692	625184	737204	1210908
	cccctcccc	1195574	1119470	5360	23S rRNA	1112457	846141	1119011	1119695	625187	737201	1210911
	aaaacaaaa	1195575	1119471	5360	23S rRNA	1112458	846140	1119012	1119696	625188	737200	1210912
	ccccgcccc	1195576	1119472	5360	23S rRNA	1112459	846139	1119013	1119697	625189	737199	1210913
	ccccacccc	1195578	1119474	5360	23S rRNA	1112461	846137	1119015	1119699	625191	737197	1210915
	ggggagggg	1195581	1119477	5360	23S rRNA	1112464	846134	1119018	1119702	625194	737194	1210918
	ccccacccc	1195588	1119484	5360	23S rRNA	1112471	846127	1119024	1119709	625201	737187	1210925
	ccccacccc	1195593	1119489	5360	23S rRNA	1112476	846122	1119027	1119714	625206	737182	1210930
	aaaataaaa	1195597	1119493	5360	23S rRNA	1112480	846118	1119031	1119718	625210	737178	1210934
	aaaacaaaa	1195599	1119495	5360	23S rRNA	1112482	846116	1119033	1119720	625212	737176	1210936
	cccctcccc	1195602	1119498	5360	23S rRNA	1112485	846113	1119036	1119723	625215	737173	1210939
	ccccacccc	1195603	1119499	5360	23S rRNA	1112486	846112	1119037	1119724	625216	737172	1210940
	ttttctttt	1195606	1119502	5360	23S rRNA	1112489	846109	1119040	1119727	625219	737169	1210943
	ggggtgggg	1195607	1119503	5360	23S rRNA	1112490	846108	1119041	1119728	625220	737168	1210944
	cccctcccc	1195608	1119504	5360	23S rRNA	1112491	846107	1119042	1119729	625221	737167	1210945
	ttttctttt	1195609	1119505	5360	23S rRNA	1112492	846106	1119043	1119730	625222	737166	1210946
	ccccacccc	1195611	1119507	5360	23S rRNA	1112494	846104	1119045	1119732	625224	737164	1210948
	ttttgtttt	1195612	1119508	5360	23S rRNA	1112495	846103	1119046	1119733	625225	737163	1210949
	ttttctttt	1195613	1119509	5360	23S rRNA	1112496	846102	1119047	1119734	625226	737162	1210950
	ggggcgggg	1195616	1119512	5360	23S rRNA	1112499	846099	1119050	1119737	625229	737159	1210953
	ttttgtttt	1195618	1119514	5360	23S rRNA	1112501	846097	1119052	1119739	625231	737157	1210955
	aaaagaaaa	1195619	1119515	5360	23S rRNA	1112502	846096	1119053	1119740	625232	737156	1210956
	ccccgcccc	1195623	1119519	5360	23S rRNA	1112506	846092	1119057	1119744	625236	737152	1210960
	ttttgtttt	1195625	1119521	5360	23S rRNA	1112508	846090	1119059	1119746	625238	737150	1210962
	cccctcccc	1195626	1119522	5360	23S rRNA	1112509	846089	1119060	1119747	625239	737149	1210963
	aaaacaaaa	1195627	1119523	5360	23S rRNA	1112510	846088	1119061	1119748	625240	737148	1210964
	ggggcgggg	1195630	1119526	5360	23S rRNA	1112513	846085	1119064	1119751	625243	737145	1210967
	aaaacaaaa	1195632	1119528	5360	23S rRNA	1112515	846083	1119066	1119753	625245	737143	1210969
	ggggcgggg	1195633	1119529	5360	23S rRNA	1112516	846082	1119067	1119754	625246	737142	1210970
	ggggcgggg	1195638	1119534	5360	23S rRNA	1112521	846077	1119072	1119759	625251	737137	1210975
	aaaataaaa	1195639	1119535	5360	23S rRNA	1112522	846076	1119073	1119760	625252	737136	1210976
	aaaataaaa	1195640	1119536	5360	23S rRNA	1112523	846075	1119074	1119761	625253	737135	1210977
	cccctcccc	1195643	1119539	5360	23S rRNA	1112526	846072	1119077	1119764	625256	737132	1210980
	ttttctttt	1195644	1119540	5360	23S rRNA	1112527	846071	1119078	1119765	625257	737131	1210981
	cccctcccc	1195645	1119541	5360	23S rRNA	1112528	846070	1119079	1119766	625258	737130	1210982
	cccctcccc	1195646	1119542	5360	23S rRNA	1112529	846069	1119080	1119767	625259	737129	1210983
	cttt-tttt	1196176	1120072	5360	23S rRNA	1113059	845539	0	1120297	625789	736599	1211513
	-gga-g-g-	0	1123069			1116056	842542	0	1123293	0	733603	0
	-cca-c-c-	0	1123072			1116059	842539	0	1123296	0	733600	0
	-g-a-----	0	1128501			0	837110	0	0	0	0	0
	-c-a-----	0	1128504			0	837107	0	0	0	0	0
	-g-a-----	0	1133933			0	831678	0	0	0	0	0
	-c-a-----	0	1133936			0	831675	0	0	0	0	0
	attaaataa	202208	196613			191445	1768934	196761	196987	1500347	1660013	288059
	ttttttctt	204196	198601			193433	1766946	198749	198975	1502335	1658025	290047
	ccccctctc	207855	202260			197092	1763287	202408	202633	1505993	1654366	293706
	cctcccccc	209316	203721			198553	1761826	203869	204094	1507453	1652905	295167
	cttctctct	213263	207668			202500	1757879	207814	208041	1511399	1648958	299114
	ttttttttc	218862	213267			208099	1752280	213413	213640	1516997	1643359	304713
	cccccccct	220514	214919			209751	1750628	215065	215291	1518648	1641707	306365
	aggaaagaa	223254	217659			212491	1747888	217805	218031	1521387	1638967	309105
	a--c-----	306844	0			0	1734759	0	0	0	0	0
	t--c-----	306845	0			0	1734758	0	0	0	0	0
	g--a-----	306846	0			0	1734757	0	0	0	0	0
	c--g-----	306850	0			0	1734753	0	0	0	0	0
	g--c-----	306852	0			0	1734751	0	0	0	0	0
	g--c-----	306854	0			0	1734749	0	0	0	0	0
	tcctttctt	309229	233173			227752	1732374	233319	233543	1536897	1623454	324617
	aaaaaataa	315916	239860			234439	1725687	240006	240230	1543583	1616767	331304
	ttttttatt	315917	239861			234440	1725686	240007	240231	1543584	1616766	331305
	aaaaaataa	315918	239862			234441	1725685	240008	240232	1543585	1616765	331306
	ttttttatt	315919	239863			234442	1725684	240009	240233	1543586	1616764	331307
	tcctttctt	323818	247762			242341	1717785	247908	248132	1551485	1608865	339206
	cctcccccc	325357	249301			243880	1716246	249447	249671	1553024	1607326	340745
	gtggggggg	331988	255932			250511	1709615	256078	256302	1559656	1600695	347376
	aaaaaagaa	336537	259412			253991	1705066	260627	260851	1563135	1596146	351925
	gggaggggg	337630	260505			255084	1703973	261720	261944	1564228	1595053	353018
	ggtgggggg	338599	261474			256053	1703004	262689	262913	1565198	1594084	353987
	ctccccccc	343835	266710			261289	1697768	267924	268149	1570434	1588848	359223
	aggaaagaa	345854	268729			263308	1695749	269943	270168	1572453	1586829	361242
	ccccccacc	346057	268932			263511	1695546	270146	270371	1572656	1586626	361445
	gttgggtgg	348693	271568			266147	1692910	272782	273007	1575291	1583990	364081
	cccccctcc	351313	274188			268767	1690290	275402	275626	1577911	1581370	366701
	gaagggagg	359160	282035			276614	1682443	283249	283473	1585758	1573523	374548
	aaacaaaaa	361968	284843			279422	1679635	286057	286281	1588566	1570715	377356
	gggaggggg	362114	284989			279568	1679489	286203	286427	1588712	1570569	377502
	aagaaaaaa	363419	286294			280873	1678184	287508	287732	1590017	1569264	378807
	gggagg-gg	366407	289282			283861	1675196	290495	290720	0	1566276	381795
	gaagggagg	369689	292565			287143	1671914	293777	294002	1595224	1562994	385077
	aaaaaataa	377126	300002			294580	1664477	301214	301438	1602659	1555557	392513
	tggtttgtt	379309	302185			296763	1662294	303397	303621	1604842	1553374	394696
	ttttttctt	382396	305272			299850	1659207	306484	306708	1607930	1550287	397783
	gaaaaaaaa	386288	309141			303719	1655338	310353	310576	1611800	1546418	401652
	ttctttttt	392318	315171			309749	1649308	316383	316604	1617828	1540388	407682
	aaaaaagaa	398864	321716			316293	1642762	322928	323150	1624372	1533842	414228
	aggaaagaa	399204	322056			316633	1642422	323268	323490	1624712	1533502	414568
	gaggggggg	400720	323572			318149	1640906	324784	325006	1626228	1531986	416084
	ggggggagg	401084	323936			318513	1640542	325148	325370	1626592	1531622	416448
	ttttttctt	402002	324854			319431	1639624	326066	326288	1627510	1530704	417366
	gaggggggg	402185	325037			319614	1639441	326249	326471	1627693	1530521	417549
	gaaaaaaaa	402535	325387			319964	1639091	326599	326821	1628043	1530171	417899
	ctttttttt	404890	327742			322319	1636736	328954	329175	1630397	1527816	420254
	cccccctcc	406076	328928			323505	1635550	330140	330361	1631582	1526630	421440
	ttctttttt	411955	334806			329384	1629671	336019	336240	1637461	1520751	427319
	cctcccccc	415439	338290			332868	1626187	339503	339724	1640946	1517267	430803
	ttatttttt	416277	339128			333706	1625349	340341	340562	1641783	1516429	431641
	tcccccccc	442332	365183			359760	1599294	366396	366614	1667836	1490376	457696
	tcctttctt	443632	366483			361060	1597994	367695	367914	1669136	1489076	458996
	tcctttctt	444065	366916			361493	1597561	368128	368347	1669569	1488643	459429
	gaggggggg	452242	375093			369670	1589384	376305	376524	1677746	1480466	467606
	gcggggggg	453937	376788			371365	1587689	378000	378218	1679442	1478771	469301
	gaagagagg	459282	382133			376710	1582344	383345	383563	1684784	1473426	474646
	tttgttttt	459378	382229			376806	1582248	383441	383659	1684880	1473330	474742
	ggggggagg	460493	383344			377921	1581133	384556	384774	1685994	1472215	475857
	ttttttgtt	462493	385344			379921	1579133	386556	386774	1687994	1470215	477857
	ggggggtgg	462499	385350			379927	1579127	386562	386780	1688000	1470209	477863
	ggggggagg	462581	385432			380009	1579045	386644	386862	1688082	1470127	477945
	gaagggagg	464320	387171			381748	1577306	388383	388601	1689821	1468388	479684
	aaaaaagaa	464446	387297			381874	1577180	388509	388727	1689947	1468262	479810
	aaaaaagaa	468522	391373			385950	1573104	392585	392803	1694024	1464186	483886
	agaaaaaaa	476269	399120			393697	1565357	400332	400550	1701770	1456439	491633
	tttgttttt	483648	406499			401076	1557978	407711	407929	1709148	1449060	499012
	cctccc-cc	486309	409160			403737	1555317	410372	410590	0	1446399	501673
	aaaaaagaa	489618	412469			407046	1552008	413681	413899	1714061	1443090	504982
	cttccctcc	491273	414124			408701	1550353	415336	415554	1715716	1441435	506637
	gaggggggg	499353	422204			416781	1542273	423416	423634	1723797	1433355	514717
	ttttttctt	506826	429677			424258	1534800	430889	431107	1731270	1425882	522190
	ggggggagg	507669	430520			425101	1533957	431732	431950	1732112	1425039	523033
	cctcccccc	509165	432016			426597	1532461	433228	433446	1733608	1423543	524529
	caccccccc	510227	433078			427659	1531399	434290	434508	1734670	1422481	525591
	ttgtttttt	512761	435612			430193	1528865	436824	437042	1737204	1419947	528125
	ccccccgcc	519004	441855			436435	1522622	443067	443285	1743444	1413704	534368
	aaaaaacaa	520887	443738			438318	1520739	444950	445168	1745328	1411821	536251
	tttgttttt	523746	446583			441177	1517880	447809	448027	1748146	1408962	539110
	tttgttttt	523757	446594			441188	1517869	447820	448038	1748157	1408951	539121
	cccaccccc	523790	446627			441221	1517836	447853	448071	1748190	1408918	539154
	tttgttttt	523852	446689			441283	1517774	447915	448133	1748252	1408856	539216
	ggagggggg	524575	447412			442006	1517051	448638	448856	1748975	1408133	539939
	------c-t	0	0			0	0	0	0	859358	0	251104
	#NAME?	0	0			0	0	0	0	859359	0	251103
	#NAME?	0	0			0	0	0	0	859361	0	251102
	------t-c	0	0			0	0	0	0	859362	0	251101
	#NAME?	0	0			0	0	0	0	859365	0	251098
	#NAME?	0	0			0	0	0	0	859368	0	251095
	------c-t	0	0			0	0	0	0	859371	0	251092
	#NAME?	0	0			0	0	0	0	859372	0	251091
	------c-t	0	0			0	0	0	0	859374	0	251089
	------t-c	0	0			0	0	0	0	859375	0	251088
	------c-t	0	0			0	0	0	0	859376	0	251087
	------c-g	0	0			0	0	0	0	859377	0	251086
	------g-c	0	0			0	0	0	0	859381	0	251082
	#NAME?	0	0			0	0	0	0	859384	0	251079
	------t-c	0	0			0	0	0	0	859385	0	251078
	------a-c	0	0			0	0	0	0	859387	0	251076
	#NAME?	0	0			0	0	0	0	859391	0	251072
	#NAME?	0	0			0	0	0	0	859394	0	251069
	------c-t	0	0			0	0	0	0	859395	0	251068
	#NAME?	0	0			0	0	0	0	859399	0	251064
	------t-c	0	0			0	0	0	0	859404	0	251062
	------t-c	0	0			0	0	0	0	859410	0	251056
	------c-t	0	0			0	0	0	0	859413	0	251053
	------c-t	0	0			0	0	0	0	859421	0	251047
	#NAME?	0	0			0	0	0	0	859422	0	251046
	#NAME?	0	0			0	0	0	0	859424	0	251044
	#NAME?	0	0			0	0	0	0	859425	0	251043
	#NAME?	0	0			0	0	0	0	859426	0	251042
	#NAME?	0	0			0	0	0	0	859429	0	251039
	-ag---a--	0	79889			80271	0	0	0	1388084	0	0
	-tt--tgt-	0	83662			84044	0	0	84041	1391857	1772966	0
	ga--aa-aa	86833	86671			0	0	86816	87048	0	1769958	86668
	aa--aa-ag	88785	88623			0	0	88768	89000	0	1768006	88620
	cc--cc-ct	89114	88952			0	0	89097	89329	0	1767677	88949
	c-------t	91530	0			0	0	0	0	0	0	91365
	t-------c	94488	0			0	0	0	0	0	0	94323
	tggtttgtt	97349	91756			86705	1873794	91901	92131	1394518	1764873	97178
	tcttttttt	98744	93151			88100	1872399	93296	93526	1395913	1763478	98573
	gggggggga	104309	98716			93665	1866834	98861	99090	1402513	1757913	104138
	aggaaagaa	106651	101058			96007	1864492	101203	101432	1404853	1755571	106480
	ggggggtgg	108376	102779			97732	1862767	102928	103157	1406578	1753846	108205
	aaaaaacaa	112345	106748			101701	1858798	106897	107126	1410547	1749877	112174
	ttttttctt	116001	110404			105357	1855142	110553	110782	1414203	1746221	115830
	aaaaaacaa	119111	113514			108467	1852032	113663	113892	1417312	1743111	118940
	gttgggtgg	119136	113539			108492	1852007	113688	113917	1417337	1743086	118965
	acaaaaaaa	119296	113699			108652	1851847	113848	114077	1417497	1742926	119125
	gaggggggg	128452	122855			117688	1842691	123003	123233	1426593	1733770	128281
	cctcccccc	130726	125129			119961	1840417	125277	125506	1428872	1731496	130555
	ttttttgtt	131760	126163			120995	1839383	126311	126540	1429906	1730462	131589
	aagaaaaaa	132396	126799			121631	1838747	126947	127176	1430542	1729826	132225
	tcctttctt	134651	129054			123886	1836492	129202	129431	1432797	1727571	134480
	gttgtgtgt	139264	133668			128500	1831878	133816	134045	1437412	1722957	139094
	ggggggcgg	144149	138553			133385	1826993	138701	138930	1442296	1718072	143979
	ggggggtgg	147853	142257			137089	1823289	142405	142634	1446000	1714368	147683
	ttttttatt	151657	146061			140893	1819485	146209	146438	1449803	1710564	151487
	tcttttttt	153200	147604			142436	1817942	147752	147981	1451345	1709021	153030
	cctcccccc	155096	149500			144332	1816046	149648	149877	1453241	1707125	154926
	aggaaagaa	157185	151589			146421	1813957	151737	151965	1455330	1705036	157015
	cggcccgcc	158394	152798			147630	1812748	152946	153174	1456539	1703827	158224
	attaaataa	159033	153437			148269	1812109	153585	153813	1457178	1703188	158863
	tcttttttt	162057	156462			151294	1809085	156610	156837	1460204	1700164	161888
	accaaacaa	162577	156982			151814	1808565	157130	157357	1460724	1699644	162408
	gaggggggg	166896	161301			156133	1804246	161449	161676	1465043	1695325	166727
	ttttttatt	168375	162780			157612	1802767	162928	163155	1466519	1693846	168206
	caccccccc	186503	180908			175740	1784639	181056	181283	1484644	1675718	186334
	ttttttctt	186727	181132			175964	1784415	181280	181507	1484868	1675494	186558
	gaaaaaaaa	193479	187884			182716	1777663	188032	188258	1491620	1668742	193310
	cccccctcc	195610	190015			184847	1775532	190163	190389	1493750	1666611	195441
	aaaaaataa	195698	190103			184935	1775444	190251	190477	1493838	1666523	195529
	aggaaagaa	197586	191991			186823	1773556	192139	192365	1495726	1664635	197417
	ttttttttc	200188	194593			189425	1770954	194741	194967	1498327	1662033	200019
